# Supplementary material for: A proteomic meta-analysis refinement of plasma extracellular vesicles
Source: Sci Data. 2023 Nov 28;10:837. doi: 10.1038/s41597-023-02748-1 (PMC10684639; doi:10.1038/s41597-023-02748-1)
Supplement: Supplementary file 2 — Supplemental Tables [file 41597_2023_2748_MOESM2_ESM.xlsx]

## Sheet: Table S1
Table S1 - Health human plasma extraellular vesile proteomis analysis. Mass spetrometry data was proessed with MaxQuant. Quantifiation was performed intensity-based absolute quantifiation (iBAQ) method and normalized by the total protein in eah sample, resulting in perentage of protein opies per sample.
For sample details, see Table 1.
Cluster	Uniprot Acession number	Gene names_to_merge	top_100	Protein names	Gene names	C_1	C_10	C_11	C_12	C_13	C_14	C_15	C_16	C_17	C_18	C_19	C_2	C_20	C_21	C_22	C_23	C_24	C_25	C_3	C_4	C_5	C_6	C_7	C_8	C_9	UC_01	UC_02	UC_03	UC_04	UC_05	UC_06	UC_07	UC_08	UC_09	UC_10	UC_11	UC_12	UC_13	UC_14	UC_15	UC_16	UC_17	UC_18	UC_19
1	Q9Y5L4	TIMM13 TIM13B TIMM13A TIMM13B	No	Mitochondrial import inner membrane translocase subunit Tim13	TIMM13 TIM13B TIMM13A TIMM13B
1	Q9Y478	PRKAB1 AMPK	No	5'-AMP-activated protein kinase subunit beta-1 (AMPK subunit beta-1) (AMPKb)	PRKAB1 AMPK
1	Q9Y262	EIF3L EIF3EIP EIF3S6IP HSPC021 HSPC025 MSTP005	No	Eukaryotic translation initiation factor 3 subunit L (eIF3l) (Eukaryotic translation initiation factor 3 subunit 6-interacting protein) (Eukaryotic translation initiation factor 3 subunit E-interacting protein)	EIF3L EIF3EIP EIF3S6IP HSPC021 HSPC025 MSTP005						4.64e-05							0.000112	6.68e-05		9.69e-05		0.000165				0.000139						0.000598
1	Q9UPW8	UNC13A KIAA1032	No	Protein unc-13 homolog A (Munc13-1)	UNC13A KIAA1032
1	Q9UJ41	RABGEF1 RABEX5	No	Rab5 GDP/GTP exchange factor (RAP1) (Rabaptin-5-associated exchange factor for Rab5) (Rabex-5)	RABGEF1 RABEX5																												0.00269
1	Q9UIQ6	LNPEP OTASE	No	Leucyl-cystinyl aminopeptidase (Cystinyl aminopeptidase) (EC 3.4.11.3) (Insulin-regulated membrane aminopeptidase) (Insulin-responsive aminopeptidase) (IRAP) (Oxytocinase) (OTase) (Placental leucine aminopeptidase) (P-LAP) [Cleaved into: Leucyl-cystinyl a	LNPEP OTASE		0.000345					2.3e-05							0.000358		3.32e-05	0.000609	9.53e-05				0.000104		0.00023
1	Q9UI47	CTNNA3	No	Catenin alpha-3 (Alpha T-catenin) (Cadherin-associated protein)	CTNNA3
1	Q9UBF8	PI4KB PIK4CB	No	Phosphatidylinositol 4-kinase beta (PI4K-beta) (PI4Kbeta) (PtdIns 4-kinase beta) (EC 2.7.1.67) (NPIK) (PI4K92) (PI4KIII)	PI4KB PIK4CB
1	Q9NZJ4	SACS KIAA0730	No	Sacsin (DnaJ homolog subfamily C member 29) (DNAJC29)	SACS KIAA0730
1	Q9NVA4	TMEM184C TMEM34 PRO1355	No	Transmembrane protein 184C (Transmembrane protein 34)	TMEM184C TMEM34 PRO1355
1	Q9NVA2	SEPTIN11 SEPT11	No	Septin-11	SEPTIN11 SEPT11	7.55e-05	0.00548	0.000386	0.000228	0.00245	0.00301	0.00244	0.00139	0.000186	0.000138	0.00482	0.000467	0.00468	0.00359	0.00418	0.00622	0.00107	0.00631	0.000597	0.00071	0.000493	0.00499	0.000633	0.00681	0.00157			0.00014			0.00143
1	Q9NS86	LANCL2 GPR69B TASP	No	LanC-like protein 2 (Testis-specific adriamycin sensitivity protein)	LANCL2 GPR69B TASP																												0.000172
1	Q9HCM2	PLXNA4 KIAA1550 PLXNA4A PLXNA4B UNQ2820/PRO34003	No	Plexin-A4	PLXNA4 KIAA1550 PLXNA4A PLXNA4B UNQ2820/PRO34003		0.000267			7.07e-05	4.05e-05	3.08e-05	2.12e-05			5.26e-05		0.000318	0.000139	4.75e-05	0.000233		0.000298		1.76e-05		0.000193		0.00027	2.16e-05
1	Q9H7E9	C8orf33	No	UPF0488 protein C8orf33	C8orf33
1	Q9C0C2	TNKS1BP1 KIAA1741 TAB182	No	182 kDa tankyrase-1-binding protein	TNKS1BP1 KIAA1741 TAB182
1	Q9BX67	JAM3 UNQ859/PRO1868	No	Junctional adhesion molecule C (JAM-C) (JAM-2) (Junctional adhesion molecule 3) (JAM-3) [Cleaved into: Soluble form of JAM-C (sJAM-C)]	JAM3 UNQ859/PRO1868	0.00101	0.01	0.000769		0.0031	0.00163	0.00259	0.00277			0.00529	0.000205	0.00257	0.00223	0.00813	0.01	0.00461	0.01	6.54e-05	0.00183	0.0003	0.0032	0.000605	0.01	0.00041
1	Q9BUE6	ISCA1 HBLD2 GK004	No	Iron-sulfur cluster assembly 1 homolog, mitochondrial (HESB-like domain-containing protein 2) (Iron-sulfur assembly protein IscA) (hIscA)	ISCA1 HBLD2 GK004
1	Q9BRT2	UQCC2 C6orf125 MNF1	No	Ubiquinol-cytochrome-c reductase complex assembly factor 2 (Breast cancer-associated protein SGA-81M) (Mitochondrial nucleoid factor 1) (Mitochondrial protein M19)	UQCC2 C6orf125 MNF1
1	Q9BRQ6	CHCHD6 CHCM1 MIC25	No	MICOS complex subunit MIC25 (Coiled-coil-helix cristae morphology protein 1) (Coiled-coil-helix-coiled-coil-helix domain-containing protein 6)	CHCHD6 CHCM1 MIC25
1	Q99250	SCN2A NAC2 SCN2A1 SCN2A2	No	Sodium channel protein type 2 subunit alpha (HBSC II) (Sodium channel protein brain II subunit alpha) (Sodium channel protein type II subunit alpha) (Voltage-gated sodium channel subunit alpha Nav1.2)	SCN2A NAC2 SCN2A1 SCN2A2
1	Q96RK0	CIC KIAA0306	No	Protein capicua homolog	CIC KIAA0306
1	Q96LR2	LURAP1 C1orf190 LRAP35A LRP35A	No	Leucine rich adaptor protein 1 (Leucine repeat adapter protein 35A)	LURAP1 C1orf190 LRAP35A LRP35A
1	Q8WUY3	PRUNE2 BMCC1 BNIPXL C9orf65 KIAA0367	No	Protein prune homolog 2 (BNIP2 motif-containing molecule at the C-terminal region 1)	PRUNE2 BMCC1 BNIPXL C9orf65 KIAA0367
1	Q8WUM0	NUP133	No	Nuclear pore complex protein Nup133 (133 kDa nucleoporin) (Nucleoporin Nup133)	NUP133																										0.00286	0.00128		0.00212		0.000529	0.000574	0.00073					0.000191						0.000407
1	Q8NBL1	POGLUT1 C3orf9 CLP46 KTELC1 MDSRP MDS010 UNQ490/PRO1006	No	Protein O-glucosyltransferase 1 (EC 2.4.1.376) (CAP10-like 46 kDa protein) (hCLP46) (KTEL motif-containing protein 1) (Myelodysplastic syndromes relative protein) (O-glucosyltransferase Rumi homolog) (hRumi) (Protein O-xylosyltransferase POGLUT1) (EC 2.4.	POGLUT1 C3orf9 CLP46 KTELC1 MDSRP MDS010 UNQ490/PRO1006
1	Q8N350	CBARP C19orf26	No	Voltage-dependent calcium channel beta subunit-associated regulatory protein	CBARP C19orf26
1	Q86W92	PPFIBP1 KIAA1230	No	Liprin-beta-1 (Protein tyrosine phosphatase receptor type f polypeptide-interacting protein-binding protein 1) (PTPRF-interacting protein-binding protein 1) (hSGT2)	PPFIBP1 KIAA1230
1	Q7Z7F0	KHDC4 BLOM7 KIAA0907 SNORA80EHG	No	KH homology domain-containing protein 4 (Brings lots of money 7) (Pre-mRNA splicing factor protein KHDC4)	KHDC4 BLOM7 KIAA0907 SNORA80EHG
1	Q16799	RTN1 NSP	No	Reticulon-1 (Neuroendocrine-specific protein)	RTN1 NSP
1	Q16543	CDC37 CDC37A	No	Hsp90 co-chaperone Cdc37 (Hsp90 chaperone protein kinase-targeting subunit) (p50Cdc37) [Cleaved into: Hsp90 co-chaperone Cdc37, N-terminally processed]	CDC37 CDC37A		0.00476	7.09e-05	7.96e-05	0.00068	0.000576	0.000905	0.000175		0.000107	0.00254		0.00549	0.00314	0.00246	0.00465	0.000845	0.00607	0.000636	0.000147	8.64e-05	0.00531	0.000129	0.00266	0.000197	0.00162
1	Q15436	SEC23A	No	Protein transport protein Sec23A (hSec23A) (SEC23-related protein A)	SEC23A
1	Q14982	OPCML IGLON1 OBCAM	No	Opioid-binding protein/cell adhesion molecule (OBCAM) (OPCML) (Opioid-binding cell adhesion molecule) (IgLON family member 1)	OPCML IGLON1 OBCAM
1	Q14677	CLINT1 ENTH EPN4 EPNR KIAA0171	No	Clathrin interactor 1 (Clathrin-interacting protein localized in the trans-Golgi region) (Clint) (Enthoprotin) (Epsin-4) (Epsin-related protein) (EpsinR)	CLINT1 ENTH EPN4 EPNR KIAA0171	0.000257	0.00284	0.000217	0.000221	0.000707	0.0014	0.000866	0.000133			0.00282	4.97e-05	0.00277	0.00252	0.00166	0.00376		0.00478	0.000699	0.000126		0.00454		0.00323	0.000166
1	Q14165	MLEC KIAA0152	No	Malectin	MLEC KIAA0152		0.01	0.000179		0.00262	0.00283	0.00284	0.000324			0.00879	0.00044	0.01	0.01	0.00516	0.01	0.000465	0.01	0.00161	0.000669		0.01	0.000467	0.01	0.00108
1	Q14157	UBAP2L KIAA0144 NICE4	No	Ubiquitin-associated protein 2-like (Protein NICE-4)	UBAP2L KIAA0144 NICE4
1	Q13480	GAB1	No	GRB2-associated-binding protein 1 (GRB2-associated binder 1) (Growth factor receptor bound protein 2-associated protein 1)	GAB1
1	Q13177	PAK2	No	Serine/threonine-protein kinase PAK 2 (EC 2.7.11.1) (Gamma-PAK) (PAK65) (S6/H4 kinase) (p21-activated kinase 2) (PAK-2) (p58) [Cleaved into: PAK-2p27 (p27); PAK-2p34 (p34) (C-t-PAK2)]	PAK2		0.000602			9.66e-05	0.000103	7.34e-05			4.09e-05	0.000533		0.000854	0.000186	0.000271	0.00053	8.92e-05	0.00062		0.00022		0.00064		0.000564
1	Q12888	TP53BP1	No	TP53-binding protein 1 (53BP1) (p53-binding protein 1) (p53BP1)	TP53BP1																												3e-05
1	Q12840	KIF5A NKHC1	No	Kinesin heavy chain isoform 5A (Kinesin heavy chain neuron-specific 1) (Neuronal kinesin heavy chain) (NKHC)	KIF5A NKHC1
1	Q12756	KIF1A ATSV C2orf20	No	Kinesin-like protein KIF1A (Axonal transporter of synaptic vesicles) (Microtubule-based motor KIF1A) (Unc-104- and KIF1A-related protein) (hUnc-104)	KIF1A ATSV C2orf20
1	Q05193	DNM1 DNM	No	Dynamin-1 (EC 3.6.5.5)	DNM1 DNM		0.000771		0.000155	0.000241	0.000298	0.000605	0.000222			0.000713	9.07e-05	0.00334	0.0012	0.00113	0.00118	0.000119	0.00248	0.000254	6.64e-05	7.53e-05	0.00135	5.31e-05	0.00103
1	P63104	YWHAZ	Yes	14-3-3 protein zeta/delta (Protein kinase C inhibitor protein 1) (KCIP-1)	YWHAZ	0.07	0.98	0.09	0.09	0.33	0.47	0.38	0.25	0.04	0.11	0.59	0.13	1.14	0.58	0.54	0.74	0.38	1.09	0.2	0.2	0.14	0.92	0.13	0.78	0.21	0.02	0.09	0.37	0.00637	0.04	0.01	0.00577	0.00999	0.000237	0.00186	0.000475	0.000186				0.000434	0.000368	0.000461
1	P59190	RAB15	No	Ras-related protein Rab-15	RAB15
1	P54253	ATXN1 ATX1 SCA1	No	Ataxin-1 (Spinocerebellar ataxia type 1 protein)	ATXN1 ATX1 SCA1
1	P52565	ARHGDIA GDIA1	No	Rho GDP-dissociation inhibitor 1 (Rho GDI 1) (Rho-GDI alpha)	ARHGDIA GDIA1	0.00323	0.05	0.00754	0.00639	0.02	0.03	0.02	0.02	0.00133	0.00838	0.04	0.00683	0.07	0.05	0.03	0.04	0.03	0.07	0.01	0.01	0.00873	0.06	0.00688	0.05	0.01
1	P29372	MPG AAG ANPG MID1	No	DNA-3-methyladenine glycosylase (EC 3.2.2.21) (3-alkyladenine DNA glycosylase) (3-methyladenine DNA glycosidase) (ADPG) (N-methylpurine-DNA glycosylase)	MPG AAG ANPG MID1
1	P16435	POR CYPOR	No	NADPH--cytochrome P450 reductase (CPR) (P450R) (EC 1.6.2.4)	POR CYPOR
1	P11217	PYGM	No	Glycogen phosphorylase, muscle form (EC 2.4.1.1) (Myophosphorylase)	PYGM																													0.000191
1	P09543	CNP	No	2',3'-cyclic-nucleotide 3'-phosphodiesterase (CNP) (CNPase) (EC 3.1.4.37)	CNP		0.000774	3.26e-05	0.000152	9.61e-05	0.00014	3.95e-05	0.000295		0.000144	0.000422	4.46e-05	0.00126	0.000873	0.000319	0.00107	3.83e-05	0.00137	0.000219	0.000295	8.08e-05	0.0018	0.000179	0.000779	0.000216		0.000853					0.000747	0.000898	0.000745	0.00077		0.00085	0.00117		0.000898				0.000281
1	P07451	CA3	No	Carbonic anhydrase 3 (EC 4.2.1.1) (Carbonate dehydratase III) (Carbonic anhydrase III) (CA-III)	CA3
1	P06733	ENO1	Yes	Alpha-enolase (EC 4.2.1.11) (2-phospho-D-glycerate hydro-lyase) (C-myc promoter-binding protein) (Enolase 1) (MBP-1) (MPB-1) (Non-neural enolase) (NNE) (Phosphopyruvate hydratase) (Plasminogen-binding protein)	ENO1 ENO1L1 MBPB1 MPB1	0.01	0.16	0.02	0.01	0.06	0.08	0.07	0.04	0.00975	0.02	0.12	0.02	0.21	0.11	0.1	0.13	0.07	0.21	0.04	0.04	0.03	0.16	0.02	0.15	0.05
1	P06280	GLA	No	Alpha-galactosidase A (EC 3.2.1.22) (Alpha-D-galactosidase A) (Alpha-D-galactoside galactohydrolase) (Galactosylgalactosylglucosylceramidase GLA) (EC 3.2.1.47) (Melibiase) (Agalsidase)	GLA
1	P00441	SOD1	No	Superoxide dismutase [Cu-Zn] (EC 1.15.1.1) (Superoxide dismutase 1) (hSod1)	SOD1	0.00144	0.05	0.00587	0.000211	0.01	0.01	0.01	0.00991	0.000604	0.0072	0.04	0.00222	0.04	0.03	0.02	0.03	0.00498	0.05	0.00721	0.01	0.00246	0.05	0.00639	0.03	0.01
1	O95926	SYF2 CBPIN GCIPIP	No	Pre-mRNA-splicing factor SYF2 (CCNDBP1-interactor) (p29)	SYF2 CBPIN GCIPIP
1	O76071	CIAO1 CIA1 WDR39	No	Probable cytosolic iron-sulfur protein assembly protein CIAO1 (WD repeat-containing protein 39)	CIAO1 CIA1 WDR39
1	O75962	TRIO	No	Triple functional domain protein (EC 2.7.11.1) (PTPRF-interacting protein)	TRIO
1	O75937	DNAJC8 SPF31 HSPC315 HSPC331	No	DnaJ homolog subfamily C member 8 (Splicing protein spf31)	DNAJC8 SPF31 HSPC315 HSPC331
1	O75915	ARL6IP5 DERP11 JWA PRA2 PRAF3 HSPC127	No	PRA1 family protein 3 (ADP-ribosylation factor-like protein 6-interacting protein 5) (ARL-6-interacting protein 5) (Aip-5) (Cytoskeleton-related vitamin A-responsive protein) (Dermal papilla-derived protein 11) (GTRAP3-18) (Glutamate transporter EAAC1-int	ARL6IP5 DERP11 JWA PRA2 PRAF3 HSPC127	0.0016	0.05	0.00152	0.00249	0.02	0.01	0.02			0.00096	0.02	0.00513	0.05	0.03	0.03	0.04	0.00558	0.07	0.01	0.0073		0.07	0.00326	0.05	0.00694
1	O75891	ALDH1L1 FTHFD	No	Cytosolic 10-formyltetrahydrofolate dehydrogenase (10-FTHFDH) (FDH) (EC 1.5.1.6) (Aldehyde dehydrogenase family 1 member L1)	ALDH1L1 FTHFD
1	O60313	OPA1 KIAA0567	No	Dynamin-like 120 kDa protein, mitochondrial (EC 3.6.5.5) (Optic atrophy protein 1) [Cleaved into: Dynamin-like 120 kDa protein, form S1]	OPA1 KIAA0567		6.77e-05			3.11e-05		7.2e-05					0.000272	0.000108	7.47e-05	0.000105	0.000148		0.000218				0.000361		0.000244
1	O43822	CFAP410 C21orf2 LRRC76	No	Cilia- and flagella-associated protein 410 (C21orf-HUMF09G8.5) (Leucine-rich repeat-containing protein 76) (YF5/A2)	CFAP410 C21orf2 LRRC76
1	O15020	SPTBN2 KIAA0302 SCA5	No	Spectrin beta chain, non-erythrocytic 2 (Beta-III spectrin) (Spinocerebellar ataxia 5 protein)	SPTBN2 KIAA0302 SCA5																												3.47e-05
1	O14879	IFIT3 CIG-49 IFI60 IFIT4 ISG60	No	Interferon-induced protein with tetratricopeptide repeats 3 (IFIT-3) (CIG49) (ISG-60) (Interferon-induced 60 kDa protein) (IFI-60K) (Interferon-induced protein with tetratricopeptide repeats 4) (IFIT-4) (Retinoic acid-induced gene G protein) (P60) (RIG-G)	IFIT3 CIG-49 IFI60 IFIT4 ISG60
1	O00499	BIN1 AMPHL	No	Myc box-dependent-interacting protein 1 (Amphiphysin II) (Amphiphysin-like protein) (Box-dependent myc-interacting protein 1) (Bridging integrator 1)	BIN1 AMPHL
1	O00408	PDE2A	No	cGMP-dependent 3',5'-cyclic phosphodiesterase (EC 3.1.4.17) (Cyclic GMP-stimulated phosphodiesterase) (CGS-PDE) (cGSPDE)	PDE2A
1	K7EN66	CNP	No	2',3'-cyclic-nucleotide 3'-phosphodiesterase (EC 3.1.4.37) (Fragment)	CNP
1	F6SFB5	AP1S2	No	AP complex subunit sigma	AP1S2
1	Q9Y6X4	FAM169A KIAA0888	No	Soluble lamin-associated protein of 75 kDa (SLAP75) (Protein FAM169A)	FAM169A KIAA0888
1	Q9Y6M9	NDUFB9 LYRM3 UQOR22	No	NADH dehydrogenase [ubiquinone] 1 beta subcomplex subunit 9 (Complex I-B22) (CI-B22) (LYR motif-containing protein 3) (NADH-ubiquinone oxidoreductase B22 subunit)	NDUFB9 LYRM3 UQOR22
1	Q9Y6M7	SLC4A7 BT NBC2 NBC2B NBC3 NBCn1 SBC2 SLC4A6	No	Sodium bicarbonate cotransporter 3 (Electroneutral Na/HCO(3) cotransporter) (Sodium bicarbonate cotransporter 2) (Sodium bicarbonate cotransporter 2b) (Bicarbonate transporter) (Solute carrier family 4 member 7)	SLC4A7 BT NBC2 NBC2B NBC3 NBCn1 SBC2 SLC4A6
1	Q9Y608	LRRFIP2	No	Leucine-rich repeat flightless-interacting protein 2 (LRR FLII-interacting protein 2)	LRRFIP2	3.41e-05	0.00161			0.00012	0.000297	0.000549		0.000113	2.03e-05	0.00168	8.13e-06	0.00164	0.000897	0.00103	0.00124	0.000249	0.00233	0.000111			0.00203	4.56e-05	0.00169	9.02e-06
1	Q9Y5S1	TRPV2 VRL	No	Transient receptor potential cation channel subfamily V member 2 (TrpV2) (Osm-9-like TRP channel 2) (OTRPC2) (Vanilloid receptor-like protein 1) (VRL-1)	TRPV2 VRL
1	Q9Y4I1	MYO5A MYH12	No	Unconventional myosin-Va (Dilute myosin heavy chain, non-muscle) (Myosin heavy chain 12) (Myosin-12) (Myoxin)	MYO5A MYH12
1	Q9Y4G6	TLN2 KIAA0320	No	Talin-2	TLN2 KIAA0320																										0.000407				0.000234														7.05e-05
1	Q9Y4E1	WASHC2C FAM21C KIAA0592 VPEF	No	WASH complex subunit 2C (Vaccinia virus penetration factor) (VPEF)	WASHC2C FAM21C KIAA0592 VPEF				0.000374	0.000317		0.000309			0.000312	0.000245
1	Q9Y4D1	DAAM1 KIAA0666	No	Disheveled-associated activator of morphogenesis 1	DAAM1 KIAA0666	0.000154	0.00283	8.9e-05		0.000711	0.00101	0.00126	0.000416	9.46e-05	0.000149	0.00158	0.000202	0.00405	0.00197	0.000917	0.00217	0.00067	0.00411	0.000516	0.000487	0.000203	0.00295	0.000154	0.00365	0.000277
1	Q9Y4C0	NRXN3 C14orf60 KIAA0743	No	Neurexin-3 (Neurexin III-alpha) (Neurexin-3-alpha)	NRXN3 C14orf60 KIAA0743
1	Q9Y485	DMXL1 XL1	No	DmX-like protein 1 (X-like 1 protein)	DMXL1 XL1
1	Q9Y3S1	WNK2 KIAA1760 PRKWNK2 SDCCAG43 P/OKcl.13	No	Serine/threonine-protein kinase WNK2 (EC 2.7.11.1) (Antigen NY-CO-43) (Protein kinase lysine-deficient 2) (Protein kinase with no lysine 2) (Serologically defined colon cancer antigen 43)	WNK2 KIAA1760 PRKWNK2 SDCCAG43 P/OKcl.13
1	Q9Y3L3	SH3BP1	No	SH3 domain-binding protein 1	SH3BP1
1	Q9Y385	UBE2J1 NCUBE1 CGI-76 HSPC153 HSPC205	No	Ubiquitin-conjugating enzyme E2 J1 (EC 2.3.2.23) (E2 ubiquitin-conjugating enzyme J1) (Non-canonical ubiquitin-conjugating enzyme 1) (NCUBE-1) (Yeast ubiquitin-conjugating enzyme UBC6 homolog E) (HsUBC6e)	UBE2J1 NCUBE1 CGI-76 HSPC153 HSPC205		0.000513					0.000223				0.000559		0.00118	0.000975	0.000556	0.000719		0.00067				0.000918		0.000511
1	Q9Y2W6	TDRKH TDRD2	No	Tudor and KH domain-containing protein (Tudor domain-containing protein 2)	TDRKH TDRD2
1	Q9Y2W1	THRAP3 BCLAF2 TRAP150	No	Thyroid hormone receptor-associated protein 3 (BCLAF1 and THRAP3 family member 2) (Thyroid hormone receptor-associated protein complex 150 kDa component) (Trap150)	THRAP3 BCLAF2 TRAP150
1	Q9Y2U8	LEMD3 MAN1	No	Inner nuclear membrane protein Man1 (LEM domain-containing protein 3)	LEMD3 MAN1
1	Q9Y2Q0	ATP8A1 ATPIA	No	Phospholipid-transporting ATPase IA (EC 7.6.2.1) (ATPase class I type 8A member 1) (Chromaffin granule ATPase II) (P4-ATPase flippase complex alpha subunit ATP8A1)	ATP8A1 ATPIA		0.000661			0.000193	9.1e-05	0.000159				0.000147		0.000363	0.000281	0.000138	0.000413		0.00055	1.11e-05			0.000405		0.000378
1	Q9Y2J2	EPB41L3 DAL1 KIAA0987	No	Band 4.1-like protein 3 (4.1B) (Differentially expressed in adenocarcinoma of the lung protein 1) (DAL-1) (Erythrocyte membrane protein band 4.1-like 3) [Cleaved into: Band 4.1-like protein 3, N-terminally processed]	EPB41L3 DAL1 KIAA0987																												0.000632							0.000154
1	Q9Y2G0	EFR3B KIAA0953	No	Protein EFR3 homolog B	EFR3B KIAA0953
1	Q9Y2D4	EXOC6B KIAA0919 SEC15B SEC15L2	No	Exocyst complex component 6B (Exocyst complex component Sec15B) (SEC15-like protein 2)	EXOC6B KIAA0919 SEC15B SEC15L2
1	Q9Y2B0	CNPY2 MSAP TMEM4 ZSIG9 UNQ1943/PRO4426	No	Protein canopy homolog 2 (MIR-interacting saposin-like protein) (Putative secreted protein Zsig9) (Transmembrane protein 4)	CNPY2 MSAP TMEM4 ZSIG9 UNQ1943/PRO4426
1	Q9Y287	ITM2B BRI BRI2	No	Integral membrane protein 2B (Immature BRI2) (imBRI2) (Protein E25B) (Transmembrane protein BRI) (Bri) [Cleaved into: BRI2, membrane form (Mature BRI2) (mBRI2); BRI2 intracellular domain (BRI2 ICD); BRI2C, soluble form; Bri23 peptide (Bri2-23) (ABri23) (C	ITM2B BRI BRI2		0.00032				0.000199										0.000365		0.000344				0.000473		0.00058
1	Q9Y266	NUDC	No	Nuclear migration protein nudC (Nuclear distribution protein C homolog)	NUDC
1	Q9Y241	HIGD1A HIG1 HSPC010	No	HIG1 domain family member 1A, mitochondrial (Hypoxia-inducible gene 1 protein) (RCF1 homolog A) (RCF1a)	HIGD1A HIG1 HSPC010
1	Q9UQB3	CTNND2 NPRAP	No	Catenin delta-2 (Delta-catenin) (GT24) (Neural plakophilin-related ARM-repeat protein) (NPRAP) (Neurojungin)	CTNND2 NPRAP
1	Q9UQ90	SPG7 CAR CMAR PGN	No	Paraplegin (EC 3.4.24.-) (Cell matrix adhesion regulator) (Spastic paraplegia 7 protein)	SPG7 CAR CMAR PGN
1	Q9UQ49	NEU3	No	Sialidase-3 (EC 3.2.1.18) (Ganglioside sialidasedis) (Membrane sialidase) (N-acetyl-alpha-neuraminidase 3)	NEU3
1	Q9UQ16	DNM3 KIAA0820	No	Dynamin-3 (EC 3.6.5.5) (Dynamin, testicular) (T-dynamin)	DNM3 KIAA0820
1	Q9UPV7	PHF24 KIAA1045	No	PHD finger protein 24	PHF24 KIAA1045
1	Q9UPT6	MAPK8IP3 JIP3 KIAA1066	No	C-Jun-amino-terminal kinase-interacting protein 3 (JIP-3) (JNK-interacting protein 3) (JNK MAP kinase scaffold protein 3) (Mitogen-activated protein kinase 8-interacting protein 3)	MAPK8IP3 JIP3 KIAA1066
1	Q9UPT5	EXOC7 EXO70 KIAA1067	No	Exocyst complex component 7 (Exocyst complex component Exo70)	EXOC7 EXO70 KIAA1067
1	Q9UPR5	SLC8A2 KIAA1087 NCX2	No	Sodium/calcium exchanger 2 (Na(+)/Ca(2+)-exchange protein 2) (Solute carrier family 8 member 2)	SLC8A2 KIAA1087 NCX2
1	Q9UPQ9	TNRC6B KIAA1093	No	Trinucleotide repeat-containing gene 6B protein	TNRC6B KIAA1093
1	Q9UPQ0	LIMCH1 KIAA1102	No	LIM and calponin homology domains-containing protein 1	LIMCH1 KIAA1102
1	Q9UPP5	KIAA1107	No	AP2-interacting clathrin-endocytosis protein (APache)	KIAA1107
1	Q9UPA5	BSN KIAA0434 ZNF231	No	Protein bassoon (Zinc finger protein 231)	BSN KIAA0434 ZNF231
1	Q9UNL2	SSR3 TRAPG	No	Translocon-associated protein subunit gamma (TRAP-gamma) (Signal sequence receptor subunit gamma) (SSR-gamma)	SSR3 TRAPG
1	Q9UNH6	SNX7	No	Sorting nexin-7	SNX7
1	Q9UNF1	MAGED2 BCG1	No	Melanoma-associated antigen D2 (11B6) (Breast cancer-associated gene 1 protein) (BCG-1) (Hepatocellular carcinoma-associated protein JCL-1) (MAGE-D2 antigen)	MAGED2 BCG1		0.000275				6.42e-05	0.000101				0.0001		0.000305	0.000396	5.7e-05	0.000492		0.000352				0.000249		0.000487
1	Q9UMZ2	SYNRG AP1GBP1 SYNG	No	Synergin gamma (AP1 subunit gamma-binding protein 1) (Gamma-synergin)	SYNRG AP1GBP1 SYNG
1	Q9UMX5	NENF CIR2 SPUF	No	Neudesin (Cell immortalization-related protein 2) (Neuron-derived neurotrophic factor) (Protein GIG47) (Secreted protein of unknown function) (SPUF protein)	NENF CIR2 SPUF											0.000412		0.000437		0.000224	0.000726		0.000846				0.000999		0.00159
1	Q9UMF0	ICAM5 TLCN TLN	No	Intercellular adhesion molecule 5 (ICAM-5) (Telencephalin)	ICAM5 TLCN TLN
1	Q9UM54	MYO6 KIAA0389	No	Unconventional myosin-VI (Unconventional myosin-6)	MYO6 KIAA0389																												0.000337
1	Q9UM19	HPCAL4	No	Hippocalcin-like protein 4 (HLP4)	HPCAL4
1	Q9ULS5	TMCC3 KIAA1145	No	Transmembrane and coiled-coil domain protein 3	TMCC3 KIAA1145
1	Q9ULK0	GRID1 KIAA1220	No	Glutamate receptor ionotropic, delta-1 (GluD1) (GluR delta-1 subunit)	GRID1 KIAA1220
1	Q9UL51	HCN2 BCNG2	No	Potassium/sodium hyperpolarization-activated cyclic nucleotide-gated channel 2 (Brain cyclic nucleotide-gated channel 2) (BCNG-2)	HCN2 BCNG2
1	Q9UL15	BAG5 KIAA0873	No	BAG family molecular chaperone regulator 5 (BAG-5) (Bcl-2-associated athanogene 5)	BAG5 KIAA0873
1	Q9UKV3	ACIN1 ACINUS KIAA0670	No	Apoptotic chromatin condensation inducer in the nucleus (Acinus)	ACIN1 ACINUS KIAA0670
1	Q9UKS6	PACSIN3	No	Protein kinase C and casein kinase substrate in neurons protein 3 (SH3 domain-containing protein 6511)	PACSIN3
1	Q9UK22	FBXO2 FBX2	No	F-box only protein 2	FBXO2 FBX2
1	Q9UJU6	DBNL CMAP SH3P7 PP5423	No	Drebrin-like protein (Cervical SH3P7) (Cervical mucin-associated protein) (Drebrin-F) (HPK1-interacting protein of 55 kDa) (HIP-55) (SH3 domain-containing protein 7)	DBNL CMAP SH3P7 PP5423	0.000243	0.01	0.000312	0.000393	0.00518	0.00483	0.00372	0.00133	3.63e-05	0.000234	0.00824	0.00136	0.01	0.00965	0.00984	0.01	0.00496	0.01	0.00225	0.00208	0.000725	0.01	0.000855	0.00981	0.0019	0.00129												0.000214		0.000506
1	Q9UHD8	SEPTIN9 KIAA0991 MSF SEPT9	No	Septin-9 (MLL septin-like fusion protein MSF-A) (MLL septin-like fusion protein) (Ovarian/Breast septin) (Ov/Br septin) (Septin D1)	SEPTIN9 KIAA0991 MSF SEPT9		0.000109				7.63e-05					8.24e-05		0.000271	8.12e-05		0.000177	0.000105	0.000425			4.23e-05	8.51e-05		0.000107
1	Q9UHC6	CNTNAP2 CASPR2 KIAA0868	No	Contactin-associated protein-like 2 (Cell recognition molecule Caspr2)	CNTNAP2 CASPR2 KIAA0868
1	Q9UGV2	NDRG3	No	Protein NDRG3 (N-myc downstream-regulated gene 3 protein)	NDRG3
1	Q9UEE9	CFDP1 BCNT CENP-29	No	Craniofacial development protein 1 (Bucentaur)	CFDP1 BCNT CENP-29
1	Q9UDY4	DNAJB4 DNAJW HLJ1	No	DnaJ homolog subfamily B member 4 (Heat shock 40 kDa protein 1 homolog) (HSP40 homolog) (Heat shock protein 40 homolog) (Human liver DnaJ-like protein)	DNAJB4 DNAJW HLJ1
1	Q9UDY2	TJP2 X104 ZO2	No	Tight junction protein ZO-2 (Tight junction protein 2) (Zona occludens protein 2) (Zonula occludens protein 2)	TJP2 X104 ZO2																												0.000188			8.76e-05
1	Q9UBX1	CTSF	No	Cathepsin F (CATSF) (EC 3.4.22.41)	CTSF
1	Q9UBS4	DNAJB11 EDJ ERJ3 HDJ9 PSEC0121 UNQ537/PRO1080	No	DnaJ homolog subfamily B member 11 (APOBEC1-binding protein 2) (ABBP-2) (DnaJ protein homolog 9) (ER-associated DNAJ) (ER-associated Hsp40 co-chaperone) (Endoplasmic reticulum DNA J domain-containing protein 3) (ER-resident protein ERdj3) (ERdj3) (ERj3p)	DNAJB11 EDJ ERJ3 HDJ9 PSEC0121 UNQ537/PRO1080		0.00153			0.000249	0.000873	0.000576				0.000738		0.00219	0.00132	0.000866	0.00157		0.0027	0.000132			0.00278		0.00261	0.000139
1	Q9UBP4	DKK3 REIC UNQ258/PRO295	No	Dickkopf-related protein 3 (Dickkopf-3) (Dkk-3) (hDkk-3)	DKK3 REIC UNQ258/PRO295
1	Q9P2S6	ANKMY1 TSAL1 ZMYND13	No	Ankyrin repeat and MYND domain-containing protein 1 (Testis-specific ankyrin-like protein 1) (Zinc finger MYND domain-containing protein 13)	ANKMY1 TSAL1 ZMYND13
1	Q9P2R7	SUCLA2	No	Succinate--CoA ligase [ADP-forming] subunit beta, mitochondrial (EC 6.2.1.5) (ATP-specific succinyl-CoA synthetase subunit beta) (A-SCS) (Succinyl-CoA synthetase beta-A chain) (SCS-betaA)	SUCLA2
1	Q9P2E9	RRBP1 KIAA1398	No	Ribosome-binding protein 1 (180 kDa ribosome receptor homolog) (RRp) (ES/130-related protein) (Ribosome receptor protein)	RRBP1 KIAA1398																												0.000686
1	Q9P2B4	CTTNBP2NL KIAA1433	No	CTTNBP2 N-terminal-like protein	CTTNBP2NL KIAA1433
1	Q9P253	VPS18 KIAA1475	No	Vacuolar protein sorting-associated protein 18 homolog (hVPS18)	VPS18 KIAA1475
1	Q9P227	ARHGAP23 KIAA1501	No	Rho GTPase-activating protein 23 (Rho-type GTPase-activating protein 23)	ARHGAP23 KIAA1501
1	Q9P121	NTM IGLON2 NT UNQ297/PRO337	No	Neurotrimin (hNT) (IgLON family member 2)	NTM IGLON2 NT UNQ297/PRO337
1	Q9P0V9	SEPTIN10 SEPT10	No	Septin-10	SEPTIN10 SEPT10
1	Q9P0J1	PDP1 PDP PPM2C	No	[Pyruvate dehydrogenase [acetyl-transferring]]-phosphatase 1, mitochondrial (PDP 1) (EC 3.1.3.43) (Protein phosphatase 2C) (Pyruvate dehydrogenase phosphatase catalytic subunit 1) (PDPC 1)	PDP1 PDP PPM2C
1	Q9NZN5	ARHGEF12 KIAA0382 LARG	No	Rho guanine nucleotide exchange factor 12 (Leukemia-associated RhoGEF)	ARHGEF12 KIAA0382 LARG
1	Q9NZN1	IL1RAPL1 OPHN4	No	Interleukin-1 receptor accessory protein-like 1 (IL-1-RAPL-1) (IL-1RAPL-1) (IL1RAPL-1) (EC 3.2.2.6) (Oligophrenin-4) (Three immunoglobulin domain-containing IL-1 receptor-related 2) (TIGIRR-2) (X-linked interleukin-1 receptor accessory protein-like 1)	IL1RAPL1 OPHN4
1	Q9NZM1	MYOF FER1L3 KIAA1207	No	Myoferlin (Fer-1-like protein 3)	MYOF FER1L3 KIAA1207
1	Q9NZL4	HSPBP1 HSPBP PP1845	No	Hsp70-binding protein 1 (HspBP1) (Heat shock protein-binding protein 1) (Hsp70-binding protein 2) (HspBP2) (Hsp70-interacting protein 1) (Hsp70-interacting protein 2)	HSPBP1 HSPBP PP1845
1	Q9NZJ9	NUDT4 DIPP2 KIAA0487 HDCMB47P	No	Diphosphoinositol polyphosphate phosphohydrolase 2 (DIPP-2) (EC 3.6.1.52) (Diadenosine 5',5'''-P1,P6-hexaphosphate hydrolase 2) (Nucleoside diphosphate-linked moiety X motif 4) (Nudix motif 4)	NUDT4 DIPP2 KIAA0487 HDCMB47P
1	Q9NZ45	CISD1 C10orf70 ZCD1 MDS029	No	CDGSH iron-sulfur domain-containing protein 1 (MitoNEET)	CISD1 C10orf70 ZCD1 MDS029
1	Q9NYU2	UGGT1 GT UGCGL1 UGGT UGT1 UGTR	No	UDP-glucose:glycoprotein glucosyltransferase 1 (UGT1) (hUGT1) (EC 2.4.1.-) (UDP--Glc:glycoprotein glucosyltransferase) (UDP-glucose ceramide glucosyltransferase-like 1)	UGGT1 GT UGCGL1 UGGT UGT1 UGTR		0.00229			0.000304	0.00037	0.000468		3.72e-05		0.00152	1.23e-05	0.00279	0.00108	0.000751	0.00218	8.96e-05	0.00352	0.000123	2.56e-05	1.21e-05	0.00316		0.00277	6.07e-05					4.33e-05
1	Q9NYI0	PSD3 EFA6D EFA6R HCA67 KIAA0942	No	PH and SEC7 domain-containing protein 3 (Epididymis tissue protein Li 20mP) (Exchange factor for ADP-ribosylation factor guanine nucleotide factor 6 D) (Exchange factor for ARF6 D) (Hepatocellular carcinoma-associated antigen 67) (Pleckstrin homology and	PSD3 EFA6D EFA6R HCA67 KIAA0942
1	Q9NY46	SCN3A KIAA1356 NAC3	No	Sodium channel protein type 3 subunit alpha (Sodium channel protein brain III subunit alpha) (Sodium channel protein type III subunit alpha) (Voltage-gated sodium channel subtype III) (Voltage-gated sodium channel subunit alpha Nav1.3)	SCN3A KIAA1356 NAC3
1	Q9NXR1	NDE1 NUDE	No	Nuclear distribution protein nudE homolog 1 (NudE)	NDE1 NUDE
1	Q9NWT6	HIF1AN FIH1	No	Hypoxia-inducible factor 1-alpha inhibitor (EC 1.14.11.30) (EC 1.14.11.n4) (Factor inhibiting HIF-1) (FIH-1) (Hypoxia-inducible factor asparagine hydroxylase)	HIF1AN FIH1
1	Q9NVT9	ARMC1 ARCP	No	Armadillo repeat-containing protein 1	ARMC1 ARCP
1	Q9NVS9	PNPO	No	Pyridoxine-5'-phosphate oxidase (EC 1.4.3.5) (Pyridoxamine-phosphate oxidase)	PNPO
1	Q9NVG8	TBC1D13	No	TBC1 domain family member 13	TBC1D13																		0.0002
1	Q9NUT2	ABCB8 MABC1 MITOSUR	No	Mitochondrial potassium channel ATP-binding subunit (ATP-binding cassette sub-family B member 8, mitochondrial) (ABCB8) (Mitochondrial ATP-binding cassette 1) (M-ABC1) (Mitochondrial sulfonylurea-receptor) (MITOSUR)	ABCB8 MABC1 MITOSUR
1	Q9NSY2	STARD5	No	StAR-related lipid transfer protein 5 (START domain-containing protein 5) (StARD5)	STARD5
1	Q9NSY1	BMP2K BIKE HRIHFB2017	No	BMP-2-inducible protein kinase (BIKe) (EC 2.7.11.1)	BMP2K BIKE HRIHFB2017
1	Q9NS69	TOMM22 TOM22	No	Mitochondrial import receptor subunit TOM22 homolog (hTom22) (1C9-2) (Translocase of outer membrane 22 kDa subunit homolog)	TOMM22 TOM22
1	Q9NRX5	SERINC1 KIAA1253 TDE1L TDE2 UNQ396/PRO732	No	Serine incorporator 1 (Tumor differentially expressed protein 1-like) (Tumor differentially expressed protein 2)	SERINC1 KIAA1253 TDE1L TDE2 UNQ396/PRO732
1	Q9NRX4	PHPT1 PHP14 CGI-202 HSPC141	No	14 kDa phosphohistidine phosphatase (EC 3.9.1.3) (Phosphohistidine phosphatase 1) (PHPT1) (Protein histidine phosphatase) (PHP) (Protein janus-A homolog)	PHPT1 PHP14 CGI-202 HSPC141		0.00122			0.000526						0.000532			0.00113		0.00115	0.0017	0.00117						0.00106				0.000872
1	Q9NRN7	AASDHPPT CGI-80 HAH-P HSPC223 x0005	No	L-aminoadipate-semialdehyde dehydrogenase-phosphopantetheinyl transferase (EC 2.7.8.7) (4'-phosphopantetheinyl transferase) (Alpha-aminoadipic semialdehyde dehydrogenase-phosphopantetheinyl transferase) (AASD-PPT) (LYS5 ortholog)	AASDHPPT CGI-80 HAH-P HSPC223 x0005
1	Q9NQX5	NPDC1	No	Neural proliferation differentiation and control protein 1 (NPDC-1)	NPDC1
1	Q9NQR4	NIT2 CUA002	No	Omega-amidase NIT2 (EC 3.5.1.3) (Nitrilase homolog 2)	NIT2 CUA002		0.000231											0.000249	0.000169	0.000159	0.000138		0.000443				0.000228		0.000162
1	Q9NQP4	PFDN4 PFD4	No	Prefoldin subunit 4 (Protein C-1)	PFDN4 PFD4		0.00401			0.0011						0.00219		0.00318	0.00343	0.00132	0.00214		0.00226				0.00192
1	Q9NQC7	CYLD CYLD1 KIAA0849 HSPC057	No	Ubiquitin carboxyl-terminal hydrolase CYLD (EC 3.4.19.12) (Deubiquitinating enzyme CYLD) (Ubiquitin thioesterase CYLD) (Ubiquitin-specific-processing protease CYLD)	CYLD CYLD1 KIAA0849 HSPC057
1	Q9NQC3	RTN4 KIAA0886 NOGO My043 SP1507	No	Reticulon-4 (Foocen) (Neurite outgrowth inhibitor) (Nogo protein) (Neuroendocrine-specific protein) (NSP) (Neuroendocrine-specific protein C homolog) (RTN-x) (Reticulon-5)	RTN4 KIAA0886 NOGO My043 SP1507	0.000376	0.01	0.000262	0.000284	0.00826	0.00574	0.0081	0.00194	0.000195	0.000332	0.00981	0.00118	0.01	0.01	0.01	0.01	0.00239	0.01	0.00254	0.00145	0.000175	0.02	0.0012	0.01	0.00201
1	Q9NQ66	PLCB1 KIAA0581	No	1-phosphatidylinositol 4,5-bisphosphate phosphodiesterase beta-1 (EC 3.1.4.11) (PLC-154) (Phosphoinositide phospholipase C-beta-1) (Phospholipase C-I) (PLC-I) (Phospholipase C-beta-1) (PLC-beta-1)	PLCB1 KIAA0581
1	Q9NQ29	LUC7L LUC7L1	No	Putative RNA-binding protein Luc7-like 1 (Putative SR protein LUC7B1) (SR+89)	LUC7L LUC7L1
1	Q9NP97	DYNLRB1 BITH DNCL2A DNLC2A ROBLD1 HSPC162	No	Dynein light chain roadblock-type 1 (Bithoraxoid-like protein) (BLP) (Dynein light chain 2A, cytoplasmic) (Dynein-associated protein Km23) (Roadblock domain-containing protein 1)	DYNLRB1 BITH DNCL2A DNLC2A ROBLD1 HSPC162
1	Q9HD45	TM9SF3 SMBP UNQ245/PRO282	No	Transmembrane 9 superfamily member 3 (EP70-P-iso) (SM-11044-binding protein)	TM9SF3 SMBP UNQ245/PRO282
1	Q9HCJ6	VAT1L KIAA1576	No	Synaptic vesicle membrane protein VAT-1 homolog-like (EC 1.-.-.-)	VAT1L KIAA1576
1	Q9HCG7	GBA2 KIAA1605 SPG46 AD035	No	Non-lysosomal glucosylceramidase (NLGase) (EC 3.2.1.45) (Beta-glucocerebrosidase 2) (Beta-glucosidase 2) (Bile acid beta-glucosidase GBA2) (Bile acid glucosyl transferase GBA2) (Cholesterol glucosyltransferase GBA2) (EC 2.4.1.-) (Cholesteryl-beta-glucosid	GBA2 KIAA1605 SPG46 AD035
1	Q9HB90	RRAGC	No	Ras-related GTP-binding protein C (Rag C) (RagC) (EC 3.6.5.-) (GTPase-interacting protein 2) (TIB929)	RRAGC
1	Q9HAV7	GRPEL1 GREPEL1	No	GrpE protein homolog 1, mitochondrial (HMGE) (Mt-GrpE#1)	GRPEL1 GREPEL1
1	Q9HAU5	UPF2 KIAA1408 RENT2	No	Regulator of nonsense transcripts 2 (Nonsense mRNA reducing factor 2) (Up-frameshift suppressor 2 homolog) (hUpf2)	UPF2 KIAA1408 RENT2
1	Q9H9R9	DBNDD1	No	Dysbindin domain-containing protein 1	DBNDD1
1	Q9H9C1	VIPAS39 C14orf133 SPE39 VIPAR	No	Spermatogenesis-defective protein 39 homolog (hSPE-39) (VPS33B-interacting protein in apical-basolateral polarity regulator) (VPS33B-interacting protein in polarity and apical restriction)	VIPAS39 C14orf133 SPE39 VIPAR
1	Q9H993	ARMT1 C6orf211	No	Damage-control phosphatase ARMT1 (EC 3.1.3.-) (Acidic residue methyltransferase 1) (Protein-glutamate O-methyltransferase) (EC 2.1.1.-) (Sugar phosphate phosphatase ARMT1)	ARMT1 C6orf211
1	Q9H8L6	MMRN2 EMILIN3	No	Multimerin-2 (EMILIN-3) (Elastin microfibril interface located protein 3) (Elastin microfibril interfacer 3) (EndoGlyx-1 p125/p140 subunit)	MMRN2 EMILIN3
1	Q9H788	SH2D4A PPP1R38 SH2A	No	SH2 domain-containing protein 4A (Protein SH(2)A) (Protein phosphatase 1 regulatory subunit 38)	SH2D4A PPP1R38 SH2A
1	Q9H6U8	ALG9 DIBD1	No	Alpha-1,2-mannosyltransferase ALG9 (EC 2.4.1.259) (EC 2.4.1.261) (Asparagine-linked glycosylation protein 9 homolog) (Disrupted in bipolar disorder protein 1) (Dol-P-Man:Man(6)GlcNAc(2)-PP-Dol alpha-1,2-mannosyltransferase) (Dol-P-Man:Man(8)GlcNAc(2)-PP-D	ALG9 DIBD1
1	Q9H4L5	OSBPL3 KIAA0704 ORP3 OSBP3	No	Oxysterol-binding protein-related protein 3 (ORP-3) (OSBP-related protein 3)	OSBPL3 KIAA0704 ORP3 OSBP3
1	Q9H4A6	GOLPH3 GPP34	No	Golgi phosphoprotein 3 (Coat protein GPP34) (Mitochondrial DNA absence factor) (MIDAS)	GOLPH3 GPP34
1	Q9H3Z4	DNAJC5 CLN4	No	DnaJ homolog subfamily C member 5 (Ceroid-lipofuscinosis neuronal protein 4) (Cysteine string protein) (CSP)	DNAJC5 CLN4
1	Q9H3U1	UNC45A SMAP1	No	Protein unc-45 homolog A (Unc-45A) (GCUNC-45) (Smooth muscle cell-associated protein 1) (SMAP-1)	UNC45A SMAP1		0.000446				0.000218	0.000205			0.00274	0.000377	0.00459	0.00059	0.000471	0.00243	0.00219		0.000939	0.00183			0.00107		0.000688				8.15e-05
1	Q9H305	CDIP1 C16orf5 CDIP LITAFL	No	Cell death-inducing p53-target protein 1 (Cell death involved p53-target) (Cell death-inducing protein) (LITAF-like protein) (Lipopolysaccharide-induced tumor necrosis factor-alpha-like protein) (Transmembrane protein I1)	CDIP1 C16orf5 CDIP LITAFL
1	Q9H2J7	SLC6A15 B0AT2 NTT73 SBAT1	No	Sodium-dependent neutral amino acid transporter B(0)AT2 (Sodium- and chloride-dependent neurotransmitter transporter NTT73) (Sodium-coupled branched-chain amino-acid transporter 1) (Solute carrier family 6 member 15) (Transporter v7-3)	SLC6A15 B0AT2 NTT73 SBAT1
1	Q9H2H8	PPIL3	No	Peptidyl-prolyl cis-trans isomerase-like 3 (PPIase) (EC 5.2.1.8) (Cyclophilin J) (CyPJ) (Cyclophilin-like protein PPIL3) (Rotamase PPIL3)	PPIL3
1	Q9H2G2	SLK KIAA0204 STK2	No	STE20-like serine/threonine-protein kinase (STE20-like kinase) (hSLK) (EC 2.7.11.1) (CTCL tumor antigen se20-9) (STE20-related serine/threonine-protein kinase) (STE20-related kinase) (Serine/threonine-protein kinase 2)	SLK KIAA0204 STK2
1	Q9H2C0	GAN GAN1 KLHL16	No	Gigaxonin (Kelch-like protein 16)	GAN GAN1 KLHL16
1	Q9H0Q0	CYRIA FAM49A	No	CYFIP-related Rac1 interactor A (Protein CYRIA)	CYRIA FAM49A
1	Q9GZV7	HAPLN2 BRAL1	No	Hyaluronan and proteoglycan link protein 2 (Brain link protein 1)	HAPLN2 BRAL1
1	Q9GZU8	PSME3IP1 C16orf94 FAM192A NIP30 PIP30 CDA018 CDA10	No	PSME3-interacting protein (NEFA-interacting nuclear protein NIP30) (PA28G-interacting protein)	PSME3IP1 C16orf94 FAM192A NIP30 PIP30 CDA018 CDA10
1	Q9GZS3	WDR61	No	WD repeat-containing protein 61 (Meiotic recombination REC14 protein homolog) (SKI8 homolog) (Ski8) [Cleaved into: WD repeat-containing protein 61, N-terminally processed]	WDR61		0.000124									0.000134		0.000175			0.000205						0.000203				0.000814		0.01
1	Q9GZP4	PITHD1 C1orf128 AD039 HT014 PP603	No	PITH domain-containing protein 1	PITHD1 C1orf128 AD039 HT014 PP603
1	Q9C0H5	ARHGAP39 KIAA1688	No	Rho GTPase-activating protein 39	ARHGAP39 KIAA1688
1	Q9C0D9	SELENOI EPT1 KIAA1724 SELI	No	Ethanolaminephosphotransferase 1 (hEPT1) (EC 2.7.8.1) (Selenoprotein I) (SelI)	SELENOI EPT1 KIAA1724 SELI
1	Q9C0C9	UBE2O KIAA1734	No	(E3-independent) E2 ubiquitin-conjugating enzyme (EC 2.3.2.24) (E2/E3 hybrid ubiquitin-protein ligase UBE2O) (Ubiquitin carrier protein O) (Ubiquitin-conjugating enzyme E2 O) (Ubiquitin-conjugating enzyme E2 of 230 kDa) (Ubiquitin-conjugating enzyme E2-23	UBE2O KIAA1734	0.000102	0.00199	3.34e-05	4.53e-05	0.000444	0.000701	0.000392	0.000401	1.01e-05	4.26e-05	0.00118	3.75e-05	0.0018	0.00101	0.000605	0.00131	0.000413	0.00218		0.000255	8.24e-05	0.00195		0.00177	0.000358			0.000906
1	Q9C040	TRIM2 KIAA0517 RNF86	No	Tripartite motif-containing protein 2 (EC 2.3.2.27) (E3 ubiquitin-protein ligase TRIM2) (RING finger protein 86) (RING-type E3 ubiquitin transferase TRIM2)	TRIM2 KIAA0517 RNF86
1	Q9BZL4	PPP1R12C LENG3 MBS85	No	Protein phosphatase 1 regulatory subunit 12C (Protein phosphatase 1 myosin-binding subunit of 85 kDa) (Protein phosphatase 1 myosin-binding subunit p85)	PPP1R12C LENG3 MBS85
1	Q9BZ76	CNTNAP3 CASPR3 KIAA1714	No	Contactin-associated protein-like 3 (Cell recognition molecule Caspr3)	CNTNAP3 CASPR3 KIAA1714
1	Q9BZ72	PITPNM2 KIAA1457 NIR3	No	Membrane-associated phosphatidylinositol transfer protein 2 (Phosphatidylinositol transfer protein, membrane-associated 2) (PITPnm 2) (Pyk2 N-terminal domain-interacting receptor 3) (NIR-3)	PITPNM2 KIAA1457 NIR3
1	Q9BY89	KIAA1671	No	Uncharacterized protein KIAA1671	KIAA1671
1	Q9BY11	PACSIN1 KIAA1379	No	Protein kinase C and casein kinase substrate in neurons protein 1 (Syndapin-1)	PACSIN1 KIAA1379
1	Q9BXX0	EMILIN2	No	EMILIN-2 (Elastin microfibril interface-located protein 2) (Elastin microfibril interfacer 2) (Protein FOAP-10)	EMILIN2
1	Q9BXS4	TMEM59 C1orf8 HSPC001 UNQ169/PRO195	No	Transmembrane protein 59 (Liver membrane-bound protein)	TMEM59 C1orf8 HSPC001 UNQ169/PRO195
1	Q9BXK5	BCL2L13 MIL1 CD003	No	Bcl-2-like protein 13 (Bcl2-L-13) (Bcl-rambo) (Protein Mil1)	BCL2L13 MIL1 CD003
1	Q9BXJ8	TMEM120A TACAN TMPIT	No	Ion channel TACAN (Transmembrane protein 120A) (Transmembrane protein induced by tumor necrosis factor alpha)	TMEM120A TACAN TMPIT
1	Q9BXF6	RAB11FIP5 GAF1 KIAA0857 RIP11	No	Rab11 family-interacting protein 5 (Rab11-FIP5) (Gamma-SNAP-associated factor 1) (Gaf-1) (Phosphoprotein pp75) (Rab11-interacting protein Rip11)	RAB11FIP5 GAF1 KIAA0857 RIP11
1	Q9BWM7	SFXN3	No	Sideroflexin-3	SFXN3		0.00106			0.000241						0.000277		0.00174	0.00153	0.000584	0.00179		0.0029	0.000252			0.00246		0.00144
1	Q9BW30	TPPP3 CGI-38	No	Tubulin polymerization-promoting protein family member 3 (TPPP/p20)	TPPP3 CGI-38
1	Q9BVG4	PBDC1 CXorf26	No	Protein PBDC1 (Polysaccharide biosynthesis domain-containing protein 1)	PBDC1 CXorf26
1	Q9BV29	CCDC32 C15orf57	No	Coiled-coil domain-containing protein 32	CCDC32 C15orf57
1	Q9BUP0	EFHD1 SWS2 PP3051	No	EF-hand domain-containing protein D1 (EF-hand domain-containing protein 1) (Swiprosin-2)	EFHD1 SWS2 PP3051
1	Q9BUN5	CCDC28B	No	Coiled-coil domain-containing protein 28B	CCDC28B
1	Q9BTT0	ANP32E	No	Acidic leucine-rich nuclear phosphoprotein 32 family member E (LANP-like protein) (LANP-L)	ANP32E
1	Q9BTD8	RBM42	No	RNA-binding protein 42 (RNA-binding motif protein 42)	RBM42
1	Q9BSJ8	ESYT1 FAM62A KIAA0747 MBC2	No	Extended synaptotagmin-1 (E-Syt1) (Membrane-bound C2 domain-containing protein)	ESYT1 FAM62A KIAA0747 MBC2		0.00745	0.000128		0.00364	0.00191	0.00313	0.000203		2.65e-05	0.00452	0.000176	0.00833	0.00629	0.00445	0.00689	0.000194	0.01	0.000719	0.000343	0.000151	0.0096	0.000364	0.00978	0.000588
1	Q9BQI5	SGIP1	No	SH3-containing GRB2-like protein 3-interacting protein 1 (Endophilin-3-interacting protein)	SGIP1
1	Q9BQ16	SPOCK3 TICN3 UNQ409/PRO771	No	Testican-3 (SPARC/osteonectin, CWCV, and Kazal-like domains proteoglycan 3)	SPOCK3 TICN3 UNQ409/PRO771
1	Q9BPY3	FAM118B	No	Protein FAM118B	FAM118B
1	Q9BPU6	DPYSL5 CRMP5 ULIP6	No	Dihydropyrimidinase-related protein 5 (DRP-5) (CRMP3-associated molecule) (CRAM) (Collapsin response mediator protein 5) (CRMP-5) (UNC33-like phosphoprotein 6) (ULIP-6)	DPYSL5 CRMP5 ULIP6
1	Q99962	SH3GL2 CNSA2 SH3D2A	No	Endophilin-A1 (EEN-B1) (Endophilin-1) (SH3 domain protein 2A) (SH3 domain-containing GRB2-like protein 2)	SH3GL2 CNSA2 SH3D2A
1	Q99943	AGPAT1 G15	No	1-acyl-sn-glycerol-3-phosphate acyltransferase alpha (EC 2.3.1.51) (1-acylglycerol-3-phosphate O-acyltransferase 1) (1-AGP acyltransferase 1) (1-AGPAT 1) (Lysophosphatidic acid acyltransferase alpha) (LPAAT-alpha) (Protein G15)	AGPAT1 G15		0.000309												0.000234								0.000611		0.000437
1	Q99798	ACO2	No	Aconitate hydratase, mitochondrial (Aconitase) (EC 4.2.1.3) (Citrate hydro-lyase)	ACO2		0.00319			0.00055	0.000242	0.000214				0.00161		0.00256	0.00138	0.00105	0.00192	0.00022	0.00316	0.000494		0.000122	0.00349		0.00378	0.000113
1	Q99784	OLFM1 NOE1 NOEL1	No	Noelin (Neuronal olfactomedin-related ER localized protein) (Olfactomedin-1)	OLFM1 NOE1 NOEL1
1	Q99614	TTC1 TPR1	No	Tetratricopeptide repeat protein 1 (TPR repeat protein 1)	TTC1 TPR1
1	Q99567	NUP88	No	Nuclear pore complex protein Nup88 (88 kDa nucleoporin) (Nucleoporin Nup88)	NUP88
1	Q96SW2	CRBN AD-006	No	Protein cereblon	CRBN AD-006
1	Q96S66	CLCC1 KIAA0761 MCLC	No	Chloride channel CLIC-like protein 1 (Mid-1-related chloride channel protein 1)	CLCC1 KIAA0761 MCLC
1	Q96S44	TP53RK C20orf64 PRPK	No	EKC/KEOPS complex subunit TP53RK (EC 3.6.-.-) (Atypical serine/threonine protein kinase TP53RK) (Nori-2) (TP53-regulating kinase) (EC 2.7.11.1) (p53-related protein kinase)	TP53RK C20orf64 PRPK
1	Q96RT6	CTAGE1 CTAGE2	No	cTAGE family member 2 (Protein cTAGE-2) (Cancer/testis antigen 21.2) (CT21.2)	CTAGE1 CTAGE2
1	Q96RR4	CAMKK2 CAMKKB KIAA0787	No	Calcium/calmodulin-dependent protein kinase kinase 2 (CaM-KK 2) (CaM-kinase kinase 2) (CaMKK 2) (EC 2.7.11.17) (Calcium/calmodulin-dependent protein kinase kinase beta) (CaM-KK beta) (CaM-kinase kinase beta) (CaMKK beta)	CAMKK2 CAMKKB KIAA0787
1	Q96RP9	GFM1 EFG EFG1 GFM	No	Elongation factor G, mitochondrial (EF-Gmt) (Elongation factor G 1, mitochondrial) (mEF-G 1) (Elongation factor G1) (hEFG1)	GFM1 EFG EFG1 GFM
1	Q96R05	RBP7	No	Retinoid-binding protein 7 (Cellular retinoic acid-binding protein 4) (CRABP4) (CRBP4) (Cellular retinoic acid-binding protein IV) (CRABP-IV)	RBP7
1	Q96QR1	SCGB3A1 HIN1 PNSP2 UGRP2 UNQ629/PRO1245	No	Secretoglobin family 3A member 1 (Cytokine HIN-1) (High in normal 1) (Pneumo secretory protein 2) (PnSP-2) (Uteroglobin-related protein 2)	SCGB3A1 HIN1 PNSP2 UGRP2 UNQ629/PRO1245
1	Q96QK1	VPS35 MEM3 TCCCTA00141	No	Vacuolar protein sorting-associated protein 35 (hVPS35) (Maternal-embryonic 3) (Vesicle protein sorting 35)	VPS35 MEM3 TCCCTA00141		0.00132			5.11e-05	0.000284				3.17e-05	0.00106		0.00184	0.000584	0.000959	0.00118	4.25e-05	0.00216			1.59e-05	0.00127		0.00136				0.00219
1	Q96QE2	SLC2A13	No	Proton myo-inositol cotransporter (H(+)-myo-inositol cotransporter) (Hmit) (H(+)-myo-inositol symporter) (Solute carrier family 2 member 13)	SLC2A13
1	Q96Q05	TRAPPC9 KIAA1882 NIBP T1	No	Trafficking protein particle complex subunit 9 (NIK- and IKBKB-binding protein) (Tularik gene 1 protein)	TRAPPC9 KIAA1882 NIBP T1
1	Q96PX8	SLITRK1 KIAA1910 LRRC12 UNQ233/PRO266	No	SLIT and NTRK-like protein 1 (Leucine-rich repeat-containing protein 12)	SLITRK1 KIAA1910 LRRC12 UNQ233/PRO266
1	Q96P70	IPO9 IMP9 KIAA1192 RANBP9 HSPC273	No	Importin-9 (Imp9) (Ran-binding protein 9) (RanBP9)	IPO9 IMP9 KIAA1192 RANBP9 HSPC273
1	Q96N67	DOCK7 KIAA1771	No	Dedicator of cytokinesis protein 7	DOCK7 KIAA1771
1	Q96KS9	FAM167A C8orf13	No	Protein FAM167A	FAM167A C8orf13
1	Q96KR7	PHACTR3 C20orf101 SCAPIN1	No	Phosphatase and actin regulator 3 (Scaffold-associated PP1-inhibiting protein) (Scapinin)	PHACTR3 C20orf101 SCAPIN1
1	Q96KR1	ZFR	No	Zinc finger RNA-binding protein (hZFR) (M-phase phosphoprotein homolog)	ZFR
1	Q96KN1	LRATD2 BCMP101 FAM84B NSE2	No	Protein LRATD2 (Breast cancer membrane protein 101) (LRAT domain-containing 2) (Protein FAM84B) (Protein NSE2)	LRATD2 BCMP101 FAM84B NSE2
1	Q96KA5	CLPTM1L CRR9	No	Cleft lip and palate transmembrane protein 1-like protein (CLPTM1-like protein) (Cisplatin resistance-related protein 9) (CRR9p)	CLPTM1L CRR9
1	Q96JJ7	TMX3 KIAA1830 TXNDC10	No	Protein disulfide-isomerase TMX3 (EC 5.3.4.1) (Thioredoxin domain-containing protein 10) (Thioredoxin-related transmembrane protein 3)	TMX3 KIAA1830 TXNDC10		0.000483			0.000104	7.49e-05	0.000137				0.000113		0.000232	0.000764	0.000181	0.000859		0.000575				0.00057		0.00113
1	Q96HY6	DDRGK1 C20orf116 UFBP1	No	DDRGK domain-containing protein 1 (Dashurin) (UFM1-binding and PCI domain-containing protein 1)	DDRGK1 C20orf116 UFBP1														0.000246								0.000586
1	Q96HE7	ERO1A ERO1L UNQ434/PRO865	No	ERO1-like protein alpha (ERO1-L) (ERO1-L-alpha) (EC 1.8.4.-) (Endoplasmic oxidoreductin-1-like protein) (Endoplasmic reticulum oxidoreductase alpha) (Oxidoreductin-1-L-alpha)	ERO1A ERO1L UNQ434/PRO865
1	Q96HD1	CRELD1 CIRRIN UNQ188/PRO214	No	Protein disulfide isomerase CRELD1 (EC 5.3.4.1) (Cysteine-rich with EGF-like domain protein 1)	CRELD1 CIRRIN UNQ188/PRO214
1	Q96GW7	BCAN BEHAB CSPG7 UNQ2525/PRO6018	No	Brevican core protein (Brain-enriched hyaluronan-binding protein) (BEHAB) (Chondroitin sulfate proteoglycan 7)	BCAN BEHAB CSPG7 UNQ2525/PRO6018
1	Q96GR2	ACSBG1 BGM KIAA0631 LPD	No	Long-chain-fatty-acid--CoA ligase ACSBG1 (EC 6.2.1.3) (Acyl-CoA synthetase bubblegum family member 1) (hBG1) (hsBG) (hsBGM) (Lipidosin)	ACSBG1 BGM KIAA0631 LPD
1	Q96GK7	FAHD2A CGI-105	No	Fumarylacetoacetate hydrolase domain-containing protein 2A (EC 3.-.-.-)	FAHD2A CGI-105
1	Q96FZ7	CHMP6 VPS20	No	Charged multivesicular body protein 6 (Chromatin-modifying protein 6) (Vacuolar protein sorting-associated protein 20) (Vps20) (hVps20)	CHMP6 VPS20		0.0044	7.05e-05		0.00148	0.0022	0.00157	0.00215	9.78e-05	0.000161	0.00166	0.000413	0.00289	0.00235	0.00151	0.00312	0.0021	0.00385	0.000238	0.00103	0.000773	0.00228	0.000137	0.00369	0.000985
1	Q96EY7	PTCD3 MRPS39 TRG15	No	Pentatricopeptide repeat domain-containing protein 3, mitochondrial (28S ribosomal protein S39, mitochondrial) (MRP-S39) (Mitochondrial small ribosomal subunit protein mS39) (Transformation-related gene 15 protein) (TRG-15)	PTCD3 MRPS39 TRG15
1	Q96E17	RAB3C	No	Ras-related protein Rab-3C	RAB3C		0.000274									0.000263		0.000382		0.000547			0.00133				0.000815		0.000358
1	Q96DT6	ATG4C APG4C AUTL1 AUTL3	No	Cysteine protease ATG4C (EC 3.4.22.-) (AUT-like 3 cysteine endopeptidase) (Autophagin-3) (Autophagy-related cysteine endopeptidase 3) (Autophagy-related protein 4 homolog C)	ATG4C APG4C AUTL1 AUTL3
1	Q96C23	GALM BLOCK25	No	Galactose mutarotase (EC 5.1.3.3) (Aldose 1-epimerase)	GALM BLOCK25
1	Q96C19	EFHD2 SWS1	No	EF-hand domain-containing protein D2 (Swiprosin-1)	EFHD2 SWS1		0.000563	8.85e-05		0.000185	0.000636	0.00024	0.000609		0.000313	0.000705	8e-05	0.000906	0.000698	0.000347	0.000474	0.0011	0.000769		0.000112	0.000457	0.000499		0.000543
1	Q96B97	SH3KBP1 CIN85	No	SH3 domain-containing kinase-binding protein 1 (CD2-binding protein 3) (CD2BP3) (Cbl-interacting protein of 85 kDa) (Human Src family kinase-binding protein 1) (HSB-1)	SH3KBP1 CIN85
1	Q96B86	RGMA RGM	No	Repulsive guidance molecule A (RGM domain family member A)	RGMA RGM
1	Q96AQ6	PBXIP1 HPIP	No	Pre-B-cell leukemia transcription factor-interacting protein 1 (Hematopoietic PBX-interacting protein)	PBXIP1 HPIP
1	Q96AA8	JAKMIP2 JAMIP2 KIAA0555 NECC1	No	Janus kinase and microtubule-interacting protein 2 (CTCL tumor antigen HD-CL-04) (Neuroendocrine long coiled-coil protein 1)	JAKMIP2 JAMIP2 KIAA0555 NECC1
1	Q96A26	FAM162A C3orf28 E2IG5 DC16 FWP001	No	Protein FAM162A (E2-induced gene 5 protein) (Growth and transformation-dependent protein) (HGTD-P)	FAM162A C3orf28 E2IG5 DC16 FWP001
1	Q969Q5	RAB24	No	Ras-related protein Rab-24	RAB24
1	Q93050	ATP6V0A1 ATP6N1 ATP6N1A VPP1	No	V-type proton ATPase 116 kDa subunit a1 (V-ATPase 116 kDa subunit a1) (Clathrin-coated vesicle/synaptic vesicle proton pump 116 kDa subunit) (Vacuolar adenosine triphosphatase subunit Ac116) (Vacuolar proton pump subunit 1) (Vacuolar proton translocating	ATP6V0A1 ATP6N1 ATP6N1A VPP1	0.000214	0.000259											0.000171	9.96e-05		0.000274		0.000146				0.00102
1	Q93034	CUL5 VACM1	No	Cullin-5 (CUL-5) (Vasopressin-activated calcium-mobilizing receptor 1) (VACM-1)	CUL5 VACM1
1	Q92974	ARHGEF2 KIAA0651 LFP40	No	Rho guanine nucleotide exchange factor 2 (Guanine nucleotide exchange factor H1) (GEF-H1) (Microtubule-regulated Rho-GEF) (Proliferating cell nucleolar antigen p40)	ARHGEF2 KIAA0651 LFP40
1	Q92925	SMARCD2 BAF60B PRO2451	No	SWI/SNF-related matrix-associated actin-dependent regulator of chromatin subfamily D member 2 (60 kDa BRG-1/Brm-associated factor subunit B) (BRG1-associated factor 60B) (BAF60B)	SMARCD2 BAF60B PRO2451
1	Q92896	GLG1 CFR1 ESL1 MG160	No	Golgi apparatus protein 1 (CFR-1) (Cysteine-rich fibroblast growth factor receptor) (E-selectin ligand 1) (ESL-1) (Golgi sialoglycoprotein MG-160)	GLG1 CFR1 ESL1 MG160
1	Q92796	DLG3 KIAA1232	No	Disks large homolog 3 (Neuroendocrine-DLG) (Synapse-associated protein 102) (SAP-102) (SAP102) (XLMR)	DLG3 KIAA1232
1	Q92777	SYN2	No	Synapsin-2 (Synapsin II)	SYN2
1	Q92752	TNR	No	Tenascin-R (TN-R) (Janusin) (Restrictin)	TNR
1	Q92736	RYR2	No	Ryanodine receptor 2 (RYR-2) (RyR2) (hRYR-2) (Cardiac muscle ryanodine receptor) (Cardiac muscle ryanodine receptor-calcium release channel) (Type 2 ryanodine receptor)	RYR2
1	Q92614	MYO18A CD245 KIAA0216 MYSPDZ	No	Unconventional myosin-XVIIIa (Molecule associated with JAK3 N-terminus) (MAJN) (Myosin containing a PDZ domain) (Surfactant protein receptor SP-R210) (SP-R210)	MYO18A CD245 KIAA0216 MYSPDZ		0.000395	7.08e-06		1.67e-05	8.98e-05	5.13e-05				0.000178		0.000194	9.94e-05	0.000103	0.000318		0.000234				0.000264		0.00039
1	Q92599	SEPTIN8 KIAA0202 SEPT8	No	Septin-8	SEPTIN8 KIAA0202 SEPT8
1	Q92581	SLC9A6 KIAA0267 NHE6	No	Sodium/hydrogen exchanger 6 (Na(+)/H(+) exchanger 6) (NHE-6) (Solute carrier family 9 member 6)	SLC9A6 KIAA0267 NHE6
1	Q92575	UBXN4 KIAA0242 UBXD2 UBXDC1	No	UBX domain-containing protein 4 (Erasin) (UBX domain-containing protein 2)	UBXN4 KIAA0242 UBXD2 UBXDC1
1	Q92563	SPOCK2 KIAA0275 TICN2 UNQ269/PRO306	No	Testican-2 (SPARC/osteonectin, CWCV, and Kazal-like domains proteoglycan 2)	SPOCK2 KIAA0275 TICN2 UNQ269/PRO306
1	Q92558	WASF1 KIAA0269 SCAR1 WAVE1	No	Wiskott-Aldrich syndrome protein family member 1 (WASP family protein member 1) (Protein WAVE-1) (Verprolin homology domain-containing protein 1)	WASF1 KIAA0269 SCAR1 WAVE1
1	Q92541	RTF1 KIAA0252	No	RNA polymerase-associated protein RTF1 homolog	RTF1 KIAA0252
1	Q92538	GBF1 KIAA0248	No	Golgi-specific brefeldin A-resistance guanine nucleotide exchange factor 1 (BFA-resistant GEF 1)	GBF1 KIAA0248
1	Q8WZA1	POMGNT1 MGAT1.2 UNQ746/PRO1475	No	Protein O-linked-mannose beta-1,2-N-acetylglucosaminyltransferase 1 (POMGnT1) (EC 2.4.1.-) (UDP-GlcNAc:alpha-D-mannoside beta-1,2-N-acetylglucosaminyltransferase I.2) (GnT I.2)	POMGNT1 MGAT1.2 UNQ746/PRO1475
1	Q8WXG6	MADD DENN IG20 KIAA0358	No	MAP kinase-activating death domain protein (Differentially expressed in normal and neoplastic cells) (Insulinoma glucagonoma clone 20) (Rab3 GDP/GTP exchange factor) (RabGEF) (Rab3 GDP/GTP exchange protein) (Rab3GEP)	MADD DENN IG20 KIAA0358
1	Q8WXF7	ATL1 GBP3 SPG3A	No	Atlastin-1 (EC 3.6.5.-) (Brain-specific GTP-binding protein) (GTP-binding protein 3) (GBP-3) (hGBP3) (Guanine nucleotide-binding protein 3) (Spastic paraplegia 3 protein A)	ATL1 GBP3 SPG3A		0.000622			2.63e-05		0.000145				0.000201	0.000693	0.000455	0.000517		0.000777		0.000781				0.000675		0.000825
1	Q8WXF1	PSPC1 PSP1	No	Paraspeckle component 1 (Paraspeckle protein 1)	PSPC1 PSP1
1	Q8WWI1	LMO7 FBX20 FBXO20 KIAA0858	No	LIM domain only protein 7 (LMO-7) (F-box only protein 20) (LOMP)	LMO7 FBX20 FBXO20 KIAA0858
1	Q8TDQ7	GNPDA2 GNP2	No	Glucosamine-6-phosphate isomerase 2 (EC 3.5.99.6) (Glucosamine-6-phosphate deaminase 2) (GNPDA 2) (GlcN6P deaminase 2) (Glucosamine-6-phosphate isomerase SB52)	GNPDA2 GNP2
1	Q8TCZ2	CD99L2 MIC2L1 UNQ1964/PRO4486	No	CD99 antigen-like protein 2 (MIC2-like protein 1) (CD antigen CD99)	CD99L2 MIC2L1 UNQ1964/PRO4486
1	Q8TCT9	HM13 H13 IMP1 PSL3 SPP MSTP086	No	Minor histocompatibility antigen H13 (EC 3.4.23.-) (Intramembrane protease 1) (IMP-1) (IMPAS-1) (hIMP1) (Presenilin-like protein 3) (Signal peptide peptidase)	HM13 H13 IMP1 PSL3 SPP MSTP086
1	Q8TCS8	PNPT1 PNPASE	No	Polyribonucleotide nucleotidyltransferase 1, mitochondrial (EC 2.7.7.8) (3'-5' RNA exonuclease OLD35) (PNPase old-35) (Polynucleotide phosphorylase 1) (PNPase 1) (Polynucleotide phosphorylase-like protein)	PNPT1 PNPASE
1	Q8TCE6	DENND10 FAM45A	No	DENN domain-containing protein 10 (Protein FAM45A)	DENND10 FAM45A
1	Q8TAM6	ERMN KIAA1189	No	Ermin (Juxtanodin) (JN)	ERMN KIAA1189
1	Q8TAF3	WDR48 KIAA1449 UAF1	No	WD repeat-containing protein 48 (USP1-associated factor 1) (WD repeat endosomal protein) (p80)	WDR48 KIAA1449 UAF1
1	Q8NI08	NCOA7 ERAP140 ESNA1 Nbla00052 Nbla10993	No	Nuclear receptor coactivator 7 (140 kDa estrogen receptor-associated protein) (Estrogen nuclear receptor coactivator 1)	NCOA7 ERAP140 ESNA1 Nbla00052 Nbla10993
1	Q8NFH8	REPS2 POB1	No	RalBP1-associated Eps domain-containing protein 2 (Partner of RalBP1) (RalBP1-interacting protein 2)	REPS2 POB1
1	Q8NF91	SYNE1 C6orf98 KIAA0796 KIAA1262 KIAA1756 MYNE1	No	Nesprin-1 (Enaptin) (KASH domain-containing protein 1) (KASH1) (Myocyte nuclear envelope protein 1) (Myne-1) (Nuclear envelope spectrin repeat protein 1) (Synaptic nuclear envelope protein 1) (Syne-1)	SYNE1 C6orf98 KIAA0796 KIAA1262 KIAA1756 MYNE1																													2.12e-05	9.37e-06				1.06e-05									0.000213
1	Q8NDI1	EHBP1 KIAA0903 NACSIN	No	EH domain-binding protein 1	EHBP1 KIAA0903 NACSIN
1	Q8NDC0	MAPK1IP1L C14orf32	No	MAPK-interacting and spindle-stabilizing protein-like (Mitogen-activated protein kinase 1-interacting protein 1-like)	MAPK1IP1L C14orf32		0.00916			0.00497	0.00585	0.00518				0.00591		0.00941	0.00786	0.00887	0.00622	0.0081	0.0079	0.00304		0.00222	0.00994		0.00883
1	Q8ND56	LSM14A C19orf13 FAM61A RAP55 RAP55A	No	Protein LSM14 homolog A (Protein FAM61A) (Protein SCD6 homolog) (Putative alpha-synuclein-binding protein) (AlphaSNBP) (RNA-associated protein 55A) (hRAP55) (hRAP55A)	LSM14A C19orf13 FAM61A RAP55 RAP55A
1	Q8N9R8	SCAI C9orf126	No	Protein SCAI (Suppressor of cancer cell invasion protein)	SCAI C9orf126
1	Q8N987	NECAB1 EFCBP1	No	N-terminal EF-hand calcium-binding protein 1 (EF-hand calcium-binding protein 1) (Neuronal calcium-binding protein 1)	NECAB1 EFCBP1
1	Q8N6N7	ACBD7	No	Acyl-CoA-binding domain-containing protein 7	ACBD7
1	Q8N6H7	ARFGAP2 ZNF289 Nbla10535	No	ADP-ribosylation factor GTPase-activating protein 2 (ARF GAP 2) (GTPase-activating protein ZNF289) (Zinc finger protein 289)	ARFGAP2 ZNF289 Nbla10535
1	Q8N5N7	MRPL50	No	39S ribosomal protein L50, mitochondrial (L50mt) (MRP-L50) (Mitochondrial large ribosomal subunit protein mL50)	MRPL50
1	Q8N573	OXR1 Nbla00307	No	Oxidation resistance protein 1	OXR1 Nbla00307
1	Q8N4V2	SVOP	No	Synaptic vesicle 2-related protein (SV2-related protein)	SVOP
1	Q8N4L1	TMEM151A TMEM151	No	Transmembrane protein 151A	TMEM151A TMEM151
1	Q8N490	PNKD KIAA1184 MR1 TAHCCP2 FKSG19 UNQ2491/PRO5778	No	Probable hydrolase PNKD (EC 3.-.-.-) (Myofibrillogenesis regulator 1) (MR-1) (Paroxysmal nonkinesiogenic dyskinesia protein) (Trans-activated by hepatitis C virus core protein 2)	PNKD KIAA1184 MR1 TAHCCP2 FKSG19 UNQ2491/PRO5778	9.64e-05	0.00194		4.07e-05	0.000697	0.00114	0.00099	0.000293			0.000537		0.00106	0.00135	0.000562	0.00186	0.000101	0.00232	7.92e-05	0.000305	4.01e-05	0.00134	0.00014	0.00244	0.000449
1	Q8N461	FBXL16 C16orf22 FBL16	No	F-box/LRR-repeat protein 16 (F-box and leucine-rich repeat protein 16)	FBXL16 C16orf22 FBL16
1	Q8N3V7	SYNPO KIAA1029	No	Synaptopodin	SYNPO KIAA1029
1	Q8N335	GPD1L KIAA0089	No	Glycerol-3-phosphate dehydrogenase 1-like protein (GPD1-L) (EC 1.1.1.8)	GPD1L KIAA0089
1	Q8IZS8	CACNA2D3	No	Voltage-dependent calcium channel subunit alpha-2/delta-3 (Voltage-gated calcium channel subunit alpha-2/delta-3) [Cleaved into: Voltage-dependent calcium channel subunit alpha-2-3; Voltage-dependent calcium channel subunit delta-3]	CACNA2D3
1	Q8IYJ1	CPNE9	No	Copine-9 (Copine IX)	CPNE9
1	Q8IY50	SLC35F3	No	Putative thiamine transporter SLC35F3 (Solute carrier family 35 member F3)	SLC35F3
1	Q8IXS6	PALM2	No	Paralemmin-2	PALM2
1	Q8IWV7	UBR1	No	E3 ubiquitin-protein ligase UBR1 (EC 2.3.2.27) (N-recognin-1) (RING-type E3 ubiquitin transferase UBR1) (Ubiquitin-protein ligase E3-alpha-1) (Ubiquitin-protein ligase E3-alpha-I)	UBR1
1	Q8IWU2	LMTK2 AATYK2 BREK KIAA1079 KPI2 LMR2	No	Serine/threonine-protein kinase LMTK2 (EC 2.7.11.1) (Apoptosis-associated tyrosine kinase 2) (Brain-enriched kinase) (hBREK) (CDK5/p35-regulated kinase) (CPRK) (Kinase/phosphatase/inhibitor 2) (Lemur tyrosine kinase 2) (Serine/threonine-protein kinase KPI	LMTK2 AATYK2 BREK KIAA1079 KPI2 LMR2
1	Q8IWA4	MFN1	No	Mitofusin-1 (EC 3.6.5.-) (Fzo homolog) (Transmembrane GTPase MFN1)	MFN1
1	Q8IVF2	AHNAK2 C14orf78 KIAA2019	No	Protein AHNAK2	AHNAK2 C14orf78 KIAA2019
1	Q8IUZ5	PHYKPL AGXT2L2 PP9286	No	5-phosphohydroxy-L-lysine phospho-lyase (EC 4.2.3.134) (Alanine--glyoxylate aminotransferase 2-like 2)	PHYKPL AGXT2L2 PP9286
1	Q8IUR7	ARMC8 S863-2	No	Armadillo repeat-containing protein 8	ARMC8 S863-2
1	Q8IUD2	ERC1 ELKS KIAA1081 RAB6IP2	No	ELKS/Rab6-interacting/CAST family member 1 (ERC-1) (Rab6-interacting protein 2)	ERC1 ELKS KIAA1081 RAB6IP2
1	Q8IU85	CAMK1D CAMKID	No	Calcium/calmodulin-dependent protein kinase type 1D (EC 2.7.11.17) (CaM kinase I delta) (CaM kinase ID) (CaM-KI delta) (CaMKI delta) (CaMKID) (CaMKI-like protein kinase) (CKLiK)	CAMK1D CAMKID
1	Q86YQ8	CPNE8	No	Copine-8 (Copine VIII)	CPNE8
1	Q86VW0	SESTD1 SOLO	No	SEC14 domain and spectrin repeat-containing protein 1 (Huntingtin-interacting protein-like protein) (Protein Solo)	SESTD1 SOLO
1	Q86V81	ALYREF ALY BEF THOC4	No	THO complex subunit 4 (Tho4) (Ally of AML-1 and LEF-1) (Aly/REF export factor) (Transcriptional coactivator Aly/REF) (bZIP-enhancing factor BEF)	ALYREF ALY BEF THOC4
1	Q86V48	LUZP1	No	Leucine zipper protein 1	LUZP1
1	Q86UW7	CADPS2 CAPS2 KIAA1591	No	Calcium-dependent secretion activator 2 (Calcium-dependent activator protein for secretion 2) (CAPS-2)	CADPS2 CAPS2 KIAA1591
1	Q86UK7	ZNF598	No	E3 ubiquitin-protein ligase ZNF598 (EC 2.3.2.27) (Zinc finger protein 598)	ZNF598
1	Q86UE4	MTDH AEG1 LYRIC	No	Protein LYRIC (3D3/LYRIC) (Astrocyte elevated gene-1 protein) (AEG-1) (Lysine-rich CEACAM1 co-isolated protein) (Metadherin) (Metastasis adhesion protein)	MTDH AEG1 LYRIC		0.000618			4.8e-05	0.000156	8.78e-05			8.16e-05	0.000263		0.000317	0.000334	9.79e-05	0.000406	4.66e-05	0.000376				0.000684		0.000995
1	Q86TU7	SETD3 C14orf154	No	Actin-histidine N-methyltransferase (EC 2.1.1.85) (Protein-L-histidine N-tele-methyltransferase) (SET domain-containing protein 3) (hSETD3)	SETD3 C14orf154
1	Q86T65	DAAM2 KIAA0381	No	Disheveled-associated activator of morphogenesis 2	DAAM2 KIAA0381
1	Q7Z7F7	MRPL55 UNQ5835/PRO19675	No	39S ribosomal protein L55, mitochondrial (L55mt) (MRP-L55) (Mitochondrial large ribosomal subunit protein bL31m) (Mitochondrial large ribosomal subunit protein mL55)	MRPL55 UNQ5835/PRO19675
1	Q7Z6L0	PRRT2	No	Proline-rich transmembrane protein 2 (Dispanin subfamily B member 3) (DSPB3)	PRRT2
1	Q7Z6K3	PTAR1	No	Protein prenyltransferase alpha subunit repeat-containing protein 1	PTAR1
1	Q7Z5B4	RIC3 UNQ720/PRO1385	No	Protein RIC-3 (Resistant to inhibitor of cholinesterase 3)	RIC3 UNQ720/PRO1385
1	Q7Z553	MDGA2 MAMDC1 UNQ8188/PRO23197	No	MAM domain-containing glycosylphosphatidylinositol anchor protein 2 (MAM domain-containing protein 1)	MDGA2 MAMDC1 UNQ8188/PRO23197
1	Q7Z4S6	KIF21A KIAA1708 KIF2	No	Kinesin-like protein KIF21A (Kinesin-like protein KIF2) (Renal carcinoma antigen NY-REN-62)	KIF21A KIAA1708 KIF2
1	Q7Z460	CLASP1 KIAA0622 MAST1	No	CLIP-associating protein 1 (Cytoplasmic linker-associated protein 1) (Multiple asters homolog 1) (Protein Orbit homolog 1) (hOrbit1)	CLASP1 KIAA0622 MAST1		0.000797		0.000397								0.000231		0.00124
1	Q7Z417	NUFIP2 KIAA1321 PIG1	No	Nuclear fragile X mental retardation-interacting protein 2 (82 kDa FMRP-interacting protein) (82-FIP) (Cell proliferation-inducing gene 1 protein) (FMRP-interacting protein 2)	NUFIP2 KIAA1321 PIG1
1	Q7Z3B4	NUP54	No	Nucleoporin p54 (54 kDa nucleoporin)	NUP54
1	Q7L5N7	LPCAT2 AGPAT11 AYTL1	No	Lysophosphatidylcholine acyltransferase 2 (LPC acyltransferase 2) (LPCAT-2) (LysoPC acyltransferase 2) (EC 2.3.1.23) (1-acylglycerol-3-phosphate O-acyltransferase 11) (1-AGP acyltransferase 11) (1-AGPAT 11) (EC 2.3.1.51) (1-acylglycerophosphocholine O-acy	LPCAT2 AGPAT11 AYTL1
1	Q7L5D6	GET4 C7orf20 CEE TRC35 CGI-20	No	Golgi to ER traffic protein 4 homolog (Conserved edge-expressed protein) (Transmembrane domain recognition complex 35 kDa subunit) (TRC35)	GET4 C7orf20 CEE TRC35 CGI-20
1	Q7L014	DDX46 KIAA0801	No	Probable ATP-dependent RNA helicase DDX46 (EC 3.6.4.13) (DEAD box protein 46) (PRP5 homolog)	DDX46 KIAA0801
1	Q71H61	ILDR2 C1orf32	No	Immunoglobulin-like domain-containing receptor 2	ILDR2 C1orf32
1	Q70EL1	USP54 C10orf29	No	Inactive ubiquitin carboxyl-terminal hydrolase 54 (Inactive ubiquitin-specific peptidase 54)	USP54 C10orf29
1	Q6ZVD8	PHLPP2 KIAA0931 PHLPPL	No	PH domain leucine-rich repeat-containing protein phosphatase 2 (EC 3.1.3.16) (PH domain leucine-rich repeat-containing protein phosphatase-like) (PHLPP-like)	PHLPP2 KIAA0931 PHLPPL
1	Q6ZTW0	TPGS1 C19orf20	No	Tubulin polyglutamylase complex subunit 1 (PGs1)	TPGS1 C19orf20
1	Q6WKZ4	RAB11FIP1 RCP	No	Rab11 family-interacting protein 1 (Rab11-FIP1) (Rab-coupling protein)	RAB11FIP1 RCP
1	Q6UXD5	SEZ6L2 PSK UNQ1903/PRO4349	No	Seizure 6-like protein 2	SEZ6L2 PSK UNQ1903/PRO4349
1	Q6UWR7	ENPP6 UNQ1889/PRO4334	No	Glycerophosphocholine cholinephosphodiesterase ENPP6 (GPC-Cpde) (EC 3.1.4.-) (EC 3.1.4.38) (Choline-specific glycerophosphodiester phosphodiesterase) (Ectonucleotide pyrophosphatase/phosphodiesterase family member 6) (E-NPP 6) (NPP-6)	ENPP6 UNQ1889/PRO4334
1	Q6UB35	MTHFD1L FTHFSDC1	No	Monofunctional C1-tetrahydrofolate synthase, mitochondrial (EC 6.3.4.3) (Formyltetrahydrofolate synthetase)	MTHFD1L FTHFSDC1
1	Q6SZW1	SARM1 KIAA0524 SAMD2 SARM	No	NAD(+) hydrolase SARM1 (NADase SARM1) (hSARM1) (EC 3.2.2.6) (NADP(+) hydrolase SARM1) (EC 3.2.2.-) (Sterile alpha and Armadillo repeat protein) (Sterile alpha and TIR motif-containing protein 1) (Sterile alpha motif domain-containing protein 2) (MyD88-5)	SARM1 KIAA0524 SAMD2 SARM
1	Q6RW13	AGTRAP ATRAP	No	Type-1 angiotensin II receptor-associated protein (AT1 receptor-associated protein)	AGTRAP ATRAP
1	Q6PID6	TTC33	No	Tetratricopeptide repeat protein 33 (TPR repeat protein 33) (Osmosis-responsive factor)	TTC33
1	Q6PCE3	PGM2L1 BM32A	No	Glucose 1,6-bisphosphate synthase (EC 2.7.1.106) (PMMLP) (Phosphoglucomutase-2-like 1)	PGM2L1 BM32A
1	Q6P6C2	ALKBH5 ABH5 OFOXD1	No	RNA demethylase ALKBH5 (EC 1.14.11.53) (Alkylated DNA repair protein alkB homolog 5) (Alpha-ketoglutarate-dependent dioxygenase alkB homolog 5)	ALKBH5 ABH5 OFOXD1
1	Q6P4E1	GOLM2 CASC4 UNQ2573/PRO6308	No	Protein GOLM2 (Cancer susceptibility candidate gene 4 protein) (CASC4) (Golgi membrane protein 2)	GOLM2 CASC4 UNQ2573/PRO6308
1	Q6P1M3	LLGL2	No	LLGL scribble cell polarity complex component 2 (HGL) (Lethal(2) giant larvae protein homolog 2)	LLGL2
1	Q6P161	MRPL54	No	39S ribosomal protein L54, mitochondrial (L54mt) (MRP-L54) (Mitochondrial large ribosomal subunit protein mL54)	MRPL54
1	Q6NUK1	SLC25A24 APC1 MCSC1 SCAMC1	No	Calcium-binding mitochondrial carrier protein SCaMC-1 (Mitochondrial ATP-Mg/Pi carrier protein 1) (Mitochondrial Ca(2+)-dependent solute carrier protein 1) (Small calcium-binding mitochondrial carrier protein 1) (Solute carrier family 25 member 24)	SLC25A24 APC1 MCSC1 SCAMC1		0.000213									0.000159		0.000165	0.000476		0.000586		0.000408				9.89e-05	0.000105	0.000246
1	Q6NT16	SLC18B1 C6orf192	No	MFS-type transporter SLC18B1 (Solute carrier family 18 member B1)	SLC18B1 C6orf192
1	Q6MZW2	FSTL4 KIAA1061	No	Follistatin-related protein 4 (Follistatin-like protein 4)	FSTL4 KIAA1061
1	Q6F5E8	CARMIL2 LRRC16C RLTPR	No	Capping protein, Arp2/3 and myosin-I linker protein 2 (Capping protein regulator and myosin 1 linker 2) (F-actin-uncapping protein RLTPR) (Leucine-rich repeat-containing protein 16C) (RGD, leucine-rich repeat, tropomodulin and proline-rich-containing prot	CARMIL2 LRRC16C RLTPR
1	Q6DN90	IQSEC1 ARFGEP100 BRAG2 KIAA0763	No	IQ motif and SEC7 domain-containing protein 1 (ADP-ribosylation factors guanine nucleotide-exchange protein 100) (ADP-ribosylation factors guanine nucleotide-exchange protein 2) (Brefeldin-resistant Arf-GEF 2 protein) (BRAG2)	IQSEC1 ARFGEP100 BRAG2 KIAA0763
1	Q6DKK2	TTC19	No	Tetratricopeptide repeat protein 19, mitochondrial (TPR repeat protein 19)	TTC19
1	Q69YN4	VIRMA KIAA1429 MSTP054	No	Protein virilizer homolog	VIRMA KIAA1429 MSTP054
1	Q641Q2	WASHC2A FAM21A FAM21B	No	WASH complex subunit 2A	WASHC2A FAM21A FAM21B
1	Q63HR2	TNS2 KIAA1075 TENC1	No	Tensin-2 (EC 3.1.3.48) (C1 domain-containing phosphatase and tensin homolog) (C1-TEN) (Tensin-like C1 domain-containing phosphatase)	TNS2 KIAA1075 TENC1
1	Q5VWW1	C1QL3 CTRP13	No	Complement C1q-like protein 3 (C1q and tumor necrosis factor-related protein 13) (C1q/TNF-related protein 13)	C1QL3 CTRP13
1	Q5TH69	ARFGEF3 BIG3 C6orf92 KIAA1244	No	Brefeldin A-inhibited guanine nucleotide-exchange protein 3 (ARFGEF family member 3)	ARFGEF3 BIG3 C6orf92 KIAA1244
1	Q5TFE4	NT5DC1 NT5C2L1 LP2642	No	5'-nucleotidase domain-containing protein 1 (EC 3.1.3.-)	NT5DC1 NT5C2L1 LP2642
1	Q5TCY1	TTBK1 BDTK KIAA1855	No	Tau-tubulin kinase 1 (EC 2.7.11.1) (Brain-derived tau kinase)	TTBK1 BDTK KIAA1855
1	Q5TCU3	TPM2	No	Tropomyosin beta chain	TPM2	0.00211	0.04	0.00196	0.0023	0.01	0.02	0.01	0.0033	0.00094	0.00354	0.04	0.00598	0.06	0.03	0.04	0.03	0.00833	0.06	0.00896	0.00526	0.00188	0.05	0.00502	0.03	0.00844
1	Q5T6V5	C9orf64	No	Queuosine salvage protein	C9orf64
1	Q5T1M5	FKBP15 KIAA0674	No	FK506-binding protein 15 (FKBP-15) (133 kDa FK506-binding protein) (133 kDa FKBP) (FKBP-133) (WASP- and FKBP-like protein) (WAFL)	FKBP15 KIAA0674
1	Q5SW79	CEP170 FAM68A KAB KIAA0470	No	Centrosomal protein of 170 kDa (Cep170) (KARP-1-binding protein) (KARP1-binding protein)	CEP170 FAM68A KAB KIAA0470
1	Q5RHP9	ERICH3 C1orf173	No	Glutamate-rich protein 3	ERICH3 C1orf173
1	Q5JWR5	DOP1A DOPEY1 KIAA1117	No	Protein dopey-1	DOP1A DOPEY1 KIAA1117
1	Q5JVS0	HABP4	No	Intracellular hyaluronan-binding protein 4 (IHABP-4) (IHABP4) (Hyaluronan-binding protein 4) (Ki-1/57 intracellular antigen)	HABP4
1	Q5JRA6	MIA3 KIAA0268 TANGO UNQ6077/PRO20088	No	Transport and Golgi organization protein 1 homolog (TANGO1) (C219-reactive peptide) (D320) (Melanoma inhibitory activity protein 3)	MIA3 KIAA0268 TANGO UNQ6077/PRO20088
1	Q5HYI7	MTX3	No	Metaxin-3	MTX3
1	Q53T59	HS1BP3	No	HCLS1-binding protein 3 (HS1-binding protein 3) (HSP1BP-3)	HS1BP3
1	Q53QV2	LBH	No	Protein LBH (hLBH) (Limb bud and heart development protein homolog)	LBH
1	Q53H12	AGK MULK	No	Acylglycerol kinase, mitochondrial (hAGK) (EC 2.7.1.107) (EC 2.7.1.138) (EC 2.7.1.94) (Multiple substrate lipid kinase) (HsMuLK) (MuLK) (Multi-substrate lipid kinase)	AGK MULK
1	Q53ET0	CRTC2 TORC2	No	CREB-regulated transcription coactivator 2 (Transducer of regulated cAMP response element-binding protein 2) (TORC-2) (Transducer of CREB protein 2)	CRTC2 TORC2
1	Q4V328	GRIPAP1 KIAA1167	No	GRIP1-associated protein 1 (GRASP-1) [Cleaved into: GRASP-1 C-terminal chain (30kDa C-terminus form)]	GRIPAP1 KIAA1167
1	Q4G0N4	NADK2 C5orf33 MNADK NADKD1	No	NAD kinase 2, mitochondrial (EC 2.7.1.23) (Mitochondrial NAD kinase) (NAD kinase domain-containing protein 1, mitochondrial)	NADK2 C5orf33 MNADK NADKD1
1	Q4G0J3	LARP7 HDCMA18P	No	La-related protein 7 (La ribonucleoprotein domain family member 7) (hLARP7) (P-TEFb-interaction protein for 7SK stability) (PIP7S)	LARP7 HDCMA18P
1	Q2TAA2	IAH1	No	Isoamyl acetate-hydrolyzing esterase 1 homolog (EC 3.1.-.-)	IAH1
1	Q16850	CYP51A1 CYP51	No	Lanosterol 14-alpha demethylase (LDM) (EC 1.14.14.154) (CYPLI) (Cytochrome P450 51A1) (Cytochrome P450-14DM) (Cytochrome P45014DM) (Cytochrome P450LI) (Sterol 14-alpha demethylase)	CYP51A1 CYP51
1	Q16720	ATP2B3	No	Plasma membrane calcium-transporting ATPase 3 (PMCA3) (EC 7.2.2.10) (Plasma membrane calcium ATPase isoform 3) (Plasma membrane calcium pump isoform 3)	ATP2B3
1	Q16653	MOG	No	Myelin-oligodendrocyte glycoprotein	MOG
1	Q16623	STX1A STX1	No	Syntaxin-1A (Neuron-specific antigen HPC-1)	STX1A STX1
1	Q16513	PKN2 PRK2 PRKCL2	No	Serine/threonine-protein kinase N2 (EC 2.7.11.13) (PKN gamma) (Protein kinase C-like 2) (Protein-kinase C-related kinase 2)	PKN2 PRK2 PRKCL2
1	Q16204	CCDC6 D10S170 TST1	No	Coiled-coil domain-containing protein 6 (Papillary thyroid carcinoma-encoded protein) (Protein H4)	CCDC6 D10S170 TST1
1	Q16143	SNCB	No	Beta-synuclein	SNCB
1	Q15843	NEDD8	No	NEDD8 (Neddylin) (Neural precursor cell expressed developmentally down-regulated protein 8) (NEDD-8) (Ubiquitin-like protein Nedd8)	NEDD8	0.000761	0.01	0.00202	0.000879	0.00518	0.0042	0.00352	0.00601		0.0022	0.00843	0.00111	0.01	0.01	0.00935	0.01	0.00679	0.02	0.00449	0.00336	0.00147	0.01	0.000663	0.00569
1	Q15751	HERC1	No	Probable E3 ubiquitin-protein ligase HERC1 (EC 2.3.2.26) (HECT domain and RCC1-like domain-containing protein 1) (HECT-type E3 ubiquitin transferase HERC1) (p532) (p619)	HERC1
1	Q15631	TSN	No	Translin (EC 3.1.-.-) (Component 3 of promoter of RISC) (C3PO)	TSN		0.00203	0.000196		0.000952			0.000154			0.000562		0.00331	0.00151			0.000201	0.00251	0.00067	0.0006		0.00207		0.000729
1	Q15545	TAF7 TAF2F TAFII55	No	Transcription initiation factor TFIID subunit 7 (RNA polymerase II TBP-associated factor subunit F) (Transcription initiation factor TFIID 55 kDa subunit) (TAF(II)55) (TAFII-55) (TAFII55)	TAF7 TAF2F TAFII55
1	Q15438	CYTH1 D17S811E PSCD1	No	Cytohesin-1 (PH, SEC7 and coiled-coil domain-containing protein 1) (SEC7 homolog B2-1)	CYTH1 D17S811E PSCD1
1	Q15437	SEC23B	No	Protein transport protein Sec23B (hSec23B) (SEC23-related protein B)	SEC23B
1	Q15418	RPS6KA1 MAPKAPK1A RSK1	No	Ribosomal protein S6 kinase alpha-1 (S6K-alpha-1) (EC 2.7.11.1) (90 kDa ribosomal protein S6 kinase 1) (p90-RSK 1) (p90RSK1) (p90S6K) (MAP kinase-activated protein kinase 1a) (MAPK-activated protein kinase 1a) (MAPKAP kinase 1a) (MAPKAPK-1a) (Ribosomal S6	RPS6KA1 MAPKAPK1A RSK1
1	Q15293	RCN1 RCN	No	Reticulocalbin-1	RCN1 RCN
1	Q15276	RABEP1 RAB5EP RABPT5 RABPT5A	No	Rab GTPase-binding effector protein 1 (Rabaptin-4) (Rabaptin-5) (Rabaptin-5alpha) (Renal carcinoma antigen NY-REN-17)	RABEP1 RAB5EP RABPT5 RABPT5A
1	Q15262	PTPRK PTPK	No	Receptor-type tyrosine-protein phosphatase kappa (Protein-tyrosine phosphatase kappa) (R-PTP-kappa) (EC 3.1.3.48)	PTPRK PTPK
1	Q15181	PPA1 IOPPP PP	No	Inorganic pyrophosphatase (EC 3.6.1.1) (Pyrophosphate phospho-hydrolase) (PPase)	PPA1 IOPPP PP																												0.00888
1	Q15149	PLEC PLEC1	No	Plectin (PCN) (PLTN) (Hemidesmosomal protein 1) (HD1) (Plectin-1)	PLEC PLEC1	9.16e-05	0.0012	2.34e-05		0.000684	0.000155	4.31e-05	2.38e-06	9.66e-05	2.27e-05	0.000648	1.12e-05	0.00137	5.85e-05	1.68e-05	0.0021	5.74e-05	0.00108	9.77e-06	1.2e-05	2.55e-05	1.57e-05	4.31e-05	0.00111	2.73e-05		1.09e-05	0.00437	5.03e-06							4.56e-05						5.33e-05	4.98e-05
1	Q15052	ARHGEF6 COOL2 KIAA0006 PIXA	No	Rho guanine nucleotide exchange factor 6 (Alpha-Pix) (COOL-2) (PAK-interacting exchange factor alpha) (Rac/Cdc42 guanine nucleotide exchange factor 6)	ARHGEF6 COOL2 KIAA0006 PIXA
1	Q14966	ZNF638 NP220 ZFML	No	Zinc finger protein 638 (Cutaneous T-cell lymphoma-associated antigen se33-1) (CTCL-associated antigen se33-1) (Nuclear protein 220) (Zinc finger matrin-like protein)	ZNF638 NP220 ZFML
1	Q14738	PPP2R5D	No	Serine/threonine-protein phosphatase 2A 56 kDa regulatory subunit delta isoform (PP2A B subunit isoform B'-delta) (PP2A B subunit isoform B56-delta) (PP2A B subunit isoform PR61-delta) (PP2A B subunit isoform R5-delta)	PPP2R5D
1	Q14576	ELAVL3 HUC PLE21	No	ELAV-like protein 3 (Hu-antigen C) (HuC) (Paraneoplastic cerebellar degeneration-associated antigen) (Paraneoplastic limbic encephalitis antigen 21)	ELAVL3 HUC PLE21
1	Q14515	SPARCL1	No	SPARC-like protein 1 (High endothelial venule protein) (Hevin) (MAST 9)	SPARCL1
1	Q14457	BECN1 GT197	No	Beclin-1 (Coiled-coil myosin-like BCL2-interacting protein) (Protein GT197) [Cleaved into: Beclin-1-C 35 kDa; Beclin-1-C 37 kDa]	BECN1 GT197
1	Q14318	FKBP8 FKBP38	No	Peptidyl-prolyl cis-trans isomerase FKBP8 (PPIase FKBP8) (EC 5.2.1.8) (38 kDa FK506-binding protein) (38 kDa FKBP) (FKBP-38) (hFKBP38) (FK506-binding protein 8) (FKBP-8) (FKBPR38) (Rotamase)	FKBP8 FKBP38
1	Q14289	PTK2B FAK2 PYK2 RAFTK	No	Protein-tyrosine kinase 2-beta (EC 2.7.10.2) (Calcium-dependent tyrosine kinase) (CADTK) (Calcium-regulated non-receptor proline-rich tyrosine kinase) (Cell adhesion kinase beta) (CAK-beta) (CAKB) (Focal adhesion kinase 2) (FADK 2) (Proline-rich tyrosine	PTK2B FAK2 PYK2 RAFTK
1	Q14203	DCTN1	No	Dynactin subunit 1 (150 kDa dynein-associated polypeptide) (DAP-150) (DP-150) (p135) (p150-glued)	DCTN1
1	Q14194	CRMP1 DPYSL1 ULIP3	No	Dihydropyrimidinase-related protein 1 (DRP-1) (Collapsin response mediator protein 1) (CRMP-1) (Inactive dihydropyrimidinase) (Unc-33-like phosphoprotein 3) (ULIP-3)	CRMP1 DPYSL1 ULIP3																																							0.000157
1	Q14183	DOC2A	No	Double C2-like domain-containing protein alpha (Doc2) (Doc2-alpha)	DOC2A
1	Q14008	CKAP5 KIAA0097	No	Cytoskeleton-associated protein 5 (Colonic and hepatic tumor overexpressed gene protein) (Ch-TOG)	CKAP5 KIAA0097	0.00084	0.00114	0.000607	0.000573	0.000618	0.000749	0.000411	0.000587	0.000313	0.000647	0.000713	0.000624	0.00149	0.00103	0.00067	0.00108	0.000636	0.00163	0.000781	0.000697	0.000814	0.00106	0.000449	0.0012	0.000412
1	Q13938	CAPS	No	Calcyphosin (Calcyphosine)	CAPS
1	Q13885	TUBB2A TUBB2	No	Tubulin beta-2A chain (Tubulin beta class IIa)	TUBB2A TUBB2																												0.00603
1	Q13813	SPTAN1 NEAS SPTA2	No	Spectrin alpha chain, non-erythrocytic 1 (Alpha-II spectrin) (Fodrin alpha chain) (Spectrin, non-erythroid alpha subunit)	SPTAN1 NEAS SPTA2		0.000222					6.03e-05				6.37e-05		0.000191	1.27e-05	0.00012	6.34e-05		0.000168			6.14e-06	0.000171		0.000175			0.000319	0.000827					0.000147
1	Q13643	FHL3 SLIM2	No	Four and a half LIM domains protein 3 (FHL-3) (Skeletal muscle LIM-protein 2) (SLIM-2)	FHL3 SLIM2																													0.00112				0.00124			0.00419					0.00488
1	Q13634	CDH18 CDH14	No	Cadherin-18 (Cadherin-14)	CDH18 CDH14
1	Q13616	CUL1	No	Cullin-1 (CUL-1)	CUL1	0.000114											0.000755		7.89e-05					0.000128				9.57e-05													0.000212					0.00057
1	Q13574	DGKZ DAGK6	No	Diacylglycerol kinase zeta (DAG kinase zeta) (EC 2.7.1.107) (Diglyceride kinase zeta) (DGK-zeta)	DGKZ DAGK6
1	Q13561	DCTN2 DCTN50	No	Dynactin subunit 2 (50 kDa dynein-associated polypeptide) (Dynactin complex 50 kDa subunit) (DCTN-50) (p50 dynamitin)	DCTN2 DCTN50	6.63e-05	0.00779	5.27e-05	9.09e-05	0.00246	0.00441	0.00296	0.00159	4.64e-05		0.00701	9.23e-05	0.01	0.00603	0.00486	0.00628	0.00335	0.01	0.000972	0.000684	0.000618	0.0085	0.000524	0.00751	0.000566		0.000353	0.000601
1	Q13554	CAMK2B CAM2 CAMK2 CAMKB	No	Calcium/calmodulin-dependent protein kinase type II subunit beta (CaM kinase II subunit beta) (CaMK-II subunit beta) (EC 2.7.11.17)	CAMK2B CAM2 CAMK2 CAMKB
1	Q13526	PIN1	No	Peptidyl-prolyl cis-trans isomerase NIMA-interacting 1 (EC 5.2.1.8) (Peptidyl-prolyl cis-trans isomerase Pin1) (PPIase Pin1) (Rotamase Pin1)	PIN1		0.000882												0.000482				0.00116				0.000844
1	Q13443	ADAM9 KIAA0021 MCMP MDC9 MLTNG	No	Disintegrin and metalloproteinase domain-containing protein 9 (ADAM 9) (EC 3.4.24.-) (Cellular disintegrin-related protein) (Meltrin-gamma) (Metalloprotease/disintegrin/cysteine-rich protein 9) (Myeloma cell metalloproteinase)	ADAM9 KIAA0021 MCMP MDC9 MLTNG
1	Q13367	AP3B2	No	AP-3 complex subunit beta-2 (Adaptor protein complex AP-3 subunit beta-2) (Adaptor-related protein complex 3 subunit beta-2) (Beta-3B-adaptin) (Clathrin assembly protein complex 3 beta-2 large chain) (Neuron-specific vesicle coat protein beta-NAP)	AP3B2
1	Q13255	GRM1 GPRC1A MGLUR1	No	Metabotropic glutamate receptor 1 (mGluR1)	GRM1 GPRC1A MGLUR1
1	Q13228	SELENBP1 SBP	No	Methanethiol oxidase (MTO) (EC 1.8.3.4) (56 kDa selenium-binding protein) (SBP56) (SP56) (Selenium-binding protein 1)	SELENBP1 SBP	2.49e-05		9.62e-05		7.28e-05	0.000136		0.000144		0.000125	8.91e-05		2.83e-05				0.000106			7.2e-05	5.9e-05				5.49e-05
1	Q13190	STX5 STX5A	No	Syntaxin-5	STX5 STX5A
1	Q13136	PPFIA1 LIP1	No	Liprin-alpha-1 (LAR-interacting protein 1) (LIP-1) (Protein tyrosine phosphatase receptor type f polypeptide-interacting protein alpha-1) (PTPRF-interacting protein alpha-1)	PPFIA1 LIP1
1	Q13085	ACACA ACAC ACC1 ACCA	No	Acetyl-CoA carboxylase 1 (ACC1) (EC 6.4.1.2) (Acetyl-Coenzyme A carboxylase alpha) (ACC-alpha)	ACACA ACAC ACC1 ACCA
1	Q13049	TRIM32 HT2A	No	E3 ubiquitin-protein ligase TRIM32 (EC 2.3.2.27) (72 kDa Tat-interacting protein) (RING-type E3 ubiquitin transferase TRIM32) (Tripartite motif-containing protein 32) (Zinc finger protein HT2A)	TRIM32 HT2A
1	Q13002	GRIK2 GLUR6	No	Glutamate receptor ionotropic, kainate 2 (GluK2) (Excitatory amino acid receptor 4) (EAA4) (Glutamate receptor 6) (GluR-6) (GluR6)	GRIK2 GLUR6
1	Q12959	DLG1	No	Disks large homolog 1 (Synapse-associated protein 97) (SAP-97) (SAP97) (hDlg)	DLG1
1	Q12907	LMAN2 C5orf8	No	Vesicular integral-membrane protein VIP36 (Glycoprotein GP36b) (Lectin mannose-binding 2) (Vesicular integral-membrane protein 36) (VIP36)	LMAN2 C5orf8		0.00425	3.11e-05	0.000104	0.000753	0.00122	0.00115	0.000166	0.000371		0.00248		0.00609	0.00252	0.00272	0.00446		0.00593	7.7e-05	6.73e-05	0.000217	0.0066	9.34e-05	0.00681	0.000347
1	Q12860	CNTN1	No	Contactin-1 (Glycoprotein gp135) (Neural cell surface protein F3)	CNTN1
1	Q12767	TMEM94 KIAA0195	No	Transmembrane protein 94	TMEM94 KIAA0195
1	Q12765	SCRN1 KIAA0193	No	Secernin-1	SCRN1 KIAA0193
1	Q10713	PMPCA INPP5E KIAA0123 MPPA	No	Mitochondrial-processing peptidase subunit alpha (Alpha-MPP) (Inactive zinc metalloprotease alpha) (P-55)	PMPCA INPP5E KIAA0123 MPPA
1	Q10567	AP1B1 ADTB1 BAM22 CLAPB2	No	AP-1 complex subunit beta-1 (Adaptor protein complex AP-1 subunit beta-1) (Adaptor-related protein complex 1 subunit beta-1) (Beta-1-adaptin) (Beta-adaptin 1) (Clathrin assembly protein complex 1 beta large chain) (Golgi adaptor HA1/AP1 adaptin beta subun	AP1B1 ADTB1 BAM22 CLAPB2		0.00364			0.00116	0.0011	0.000155	0.00187			0.0017	0.000334	0.00452	0.0026	0.00132	0.00271	0.000194	0.00409	0.000161	0.000125	9.48e-05	0.00473		0.00415				0.00094
1	Q09666	AHNAK PM227	No	Neuroblast differentiation-associated protein AHNAK (Desmoyokin)	AHNAK PM227	1.41e-06	4.11e-05		4.69e-06	2.6e-05	2.53e-05		2.29e-05		3.3e-06		3.56e-06	7.66e-05	4.94e-05	7.83e-05	8.28e-05	3.59e-05	3.09e-05	1.7e-06	1.06e-05	2.28e-05		1.26e-05	8.79e-05	1.66e-05			0.000106	3.5e-05	9.74e-05	2.81e-05			0.000221	0.000161							2.16e-05
1	Q08AM6	VAC14 TAX1BP2 TRX	No	Protein VAC14 homolog (Tax1-binding protein 2)	VAC14 TAX1BP2 TRX
1	Q08828	ADCY1	No	Adenylate cyclase type 1 (EC 4.6.1.1) (ATP pyrophosphate-lyase 1) (Adenylate cyclase type I) (Adenylyl cyclase 1) (Ca(2+)/calmodulin-activated adenylyl cyclase)	ADCY1
1	Q08462	ADCY2 KIAA1060	No	Adenylate cyclase type 2 (EC 4.6.1.1) (ATP pyrophosphate-lyase 2) (Adenylate cyclase type II) (Adenylyl cyclase 2)	ADCY2 KIAA1060
1	Q08378	GOLGA3	No	Golgin subfamily A member 3 (Golgi complex-associated protein of 170 kDa) (GCP170) (Golgin-160)	GOLGA3
1	Q08209	PPP3CA CALNA CNA	No	Serine/threonine-protein phosphatase 2B catalytic subunit alpha isoform (EC 3.1.3.16) (CAM-PRP catalytic subunit) (Calmodulin-dependent calcineurin A subunit alpha isoform)	PPP3CA CALNA CNA		0.000797				4.65e-05	0.000163				0.000561		0.00126	0.000247		0.000526		0.00133	4.61e-05			0.000679		0.000358						5.48e-05			0.000357		0.00116							0.00152		0.000894
1	Q07866	KLC1 KLC KNS2	No	Kinesin light chain 1 (KLC 1)	KLC1 KLC KNS2		0.000246			4.19e-05	4.46e-05	6.19e-05				5.7e-05		0.000302	0.000181	5.49e-05	0.000104		0.000395				0.000351		0.000118			8.39e-05								0.000245			0.000315	0.000122	0.00021	0.000176
1	Q07157	TJP1 ZO1	No	Tight junction protein ZO-1 (Tight junction protein 1) (Zona occludens protein 1) (Zonula occludens protein 1)	TJP1 ZO1
1	Q06481	APLP2 APPL2	No	Amyloid beta precursor like protein 2 (APPH) (Amyloid beta (A4) precursor-like protein 2) (Amyloid protein homolog) (Amyloid-like protein 2) (APLP-2) (CDEI box-binding protein) (CDEBP) (Sperm membrane protein YWK-II)	APLP2 APPL2
1	Q06418	TYRO3 BYK DTK RSE SKY TIF	No	Tyrosine-protein kinase receptor TYRO3 (EC 2.7.10.1) (Tyrosine-protein kinase BYK) (Tyrosine-protein kinase DTK) (Tyrosine-protein kinase RSE) (Tyrosine-protein kinase SKY) (Tyrosine-protein kinase TIF)	TYRO3 BYK DTK RSE SKY TIF
1	Q06210	GFPT1 GFAT GFPT	No	Glutamine--fructose-6-phosphate aminotransferase [isomerizing] 1 (EC 2.6.1.16) (D-fructose-6-phosphate amidotransferase 1) (Glutamine:fructose-6-phosphate amidotransferase 1) (GFAT 1) (GFAT1) (Hexosephosphate aminotransferase 1)	GFPT1 GFAT GFPT																													0.00063				0.000202											0.000248
1	Q05469	LIPE	No	Hormone-sensitive lipase (HSL) (EC 3.1.1.79) (Monoacylglycerol lipase LIPE) (EC 3.1.1.23) (Retinyl ester hydrolase) (REH)	LIPE
1	Q04759	PRKCQ PRKCT	No	Protein kinase C theta type (EC 2.7.11.13) (nPKC-theta)	PRKCQ PRKCT		8.18e-05				3.47e-05					0.000108		0.000168	9.58e-05	5.55e-05	8.71e-05						0.000119		0.000144
1	Q04721	NOTCH2	No	Neurogenic locus notch homolog protein 2 (Notch 2) (hN2) [Cleaved into: Notch 2 extracellular truncation (N2ECD); Notch 2 intracellular domain (N2ICD)]	NOTCH2
1	Q03252	LMNB2 LMN2	No	Lamin-B2	LMNB2 LMN2
1	Q03001	DST BP230 BP240 BPAG1 DMH DT KIAA0728	No	Dystonin (230 kDa bullous pemphigoid antigen) (230/240 kDa bullous pemphigoid antigen) (Bullous pemphigoid antigen 1) (BPA) (Bullous pemphigoid antigen) (Dystonia musculorum protein) (Hemidesmosomal plaque protein)	DST BP230 BP240 BPAG1 DMH DT KIAA0728
1	Q02410	APBA1 MINT1 X11	No	Amyloid-beta A4 precursor protein-binding family A member 1 (Adapter protein X11alpha) (Neuron-specific X11 protein) (Neuronal Munc18-1-interacting protein 1) (Mint-1)	APBA1 MINT1 X11
1	Q02218	OGDH	No	2-oxoglutarate dehydrogenase, mitochondrial (EC 1.2.4.2) (2-oxoglutarate dehydrogenase complex component E1) (OGDC-E1) (Alpha-ketoglutarate dehydrogenase)	OGDH		0.000279					6.73e-05						0.000399	0.000121		0.000674		0.00058				0.000254		0.000467
1	Q02156	PRKCE PKCE	No	Protein kinase C epsilon type (EC 2.7.11.13) (nPKC-epsilon)	PRKCE PKCE
1	Q02153	GUCY1B1 GUC1B3 GUCSB3 GUCY1B3	No	Guanylate cyclase soluble subunit beta-1 (GCS-beta-1) (EC 4.6.1.2) (Guanylate cyclase soluble subunit beta-3) (GCS-beta-3) (Soluble guanylate cyclase small subunit)	GUCY1B1 GUC1B3 GUCSB3 GUCY1B3		0.000519									7.62e-05		0.000501	0.000221	9.73e-05	0.000294		0.000817				0.000584		0.000217
1	Q01780	EXOSC10 PMSCL PMSCL2 RRP6	No	Exosome component 10 (EC 3.1.13.-) (Autoantigen PM/Scl 2) (P100 polymyositis-scleroderma overlap syndrome-associated autoantigen) (Polymyositis/scleroderma autoantigen 100 kDa) (PM/Scl-100) (Polymyositis/scleroderma autoantigen 2)	EXOSC10 PMSCL PMSCL2 RRP6
1	Q01433	AMPD2	No	AMP deaminase 2 (EC 3.5.4.6) (AMP deaminase isoform L)	AMPD2
1	Q01082	SPTBN1 SPTB2	No	Spectrin beta chain, non-erythrocytic 1 (Beta-II spectrin) (Fodrin beta chain) (Spectrin, non-erythroid beta chain 1)	SPTBN1 SPTB2		0.00123	2.35e-05	7.51e-05	0.000154	0.000258	0.000406	6.57e-05	0.000147	5.82e-06	0.000788	5.35e-05	0.00114	0.000732	0.000591	6.28e-05	2.58e-05	0.000777		2.29e-05		0.00109		0.00108	5.17e-05										5.3e-05			0.000127
1	Q00688	FKBP3 FKBP25	No	Peptidyl-prolyl cis-trans isomerase FKBP3 (PPIase FKBP3) (EC 5.2.1.8) (25 kDa FK506-binding protein) (25 kDa FKBP) (FKBP-25) (FK506-binding protein 3) (FKBP-3) (Immunophilin FKBP25) (Rapamycin-selective 25 kDa immunophilin) (Rotamase)	FKBP3 FKBP25
1	Q00587	CDC42EP1 BORG5 CEP1 MSE55	No	Cdc42 effector protein 1 (Binder of Rho GTPases 5) (Serum protein MSE55)	CDC42EP1 BORG5 CEP1 MSE55
1	Q00325	SLC25A3 PHC OK/SW-cl.48	No	Phosphate carrier protein, mitochondrial (Phosphate transport protein) (PTP) (Solute carrier family 25 member 3)	SLC25A3 PHC OK/SW-cl.48
1	P84074	HPCA BDR2	No	Neuron-specific calcium-binding protein hippocalcin (Calcium-binding protein BDR-2)	HPCA BDR2
1	P80404	ABAT GABAT	No	4-aminobutyrate aminotransferase, mitochondrial (EC 2.6.1.19) ((S)-3-amino-2-methylpropionate transaminase) (EC 2.6.1.22) (GABA aminotransferase) (GABA-AT) (Gamma-amino-N-butyrate transaminase) (GABA transaminase) (GABA-T) (L-AIBAT)	ABAT GABAT
1	P78559	MAP1A MAP1L	No	Microtubule-associated protein 1A (MAP-1A) (Proliferation-related protein p80) [Cleaved into: MAP1A heavy chain; MAP1 light chain LC2]	MAP1A MAP1L
1	P78318	IGBP1 IBP1	No	Immunoglobulin-binding protein 1 (B-cell signal transduction molecule alpha 4) (Protein alpha-4) (CD79a-binding protein 1) (Protein phosphatase 2/4/6 regulatory subunit) (Renal carcinoma antigen NY-REN-16)	IGBP1 IBP1
1	P67775	PPP2CA	No	Serine/threonine-protein phosphatase 2A catalytic subunit alpha isoform (PP2A-alpha) (EC 3.1.3.16) (Replication protein C) (RP-C)	PPP2CA		0.00552			0.000681	0.00172	0.000247	0.000303		4.36e-05	0.00309		0.00461	0.00388	0.00279	0.00369	0.000834	0.00678	0.00114	0.000808		0.00485		0.00399	0.00058
1	P63208	SKP1 EMC19 OCP2 SKP1A TCEB1L	No	S-phase kinase-associated protein 1 (Cyclin-A/CDK2-associated protein p19) (p19A) (Organ of Corti protein 2) (OCP-2) (Organ of Corti protein II) (OCP-II) (RNA polymerase II elongation factor-like protein) (SIII) (Transcription elongation factor B polypept	SKP1 EMC19 OCP2 SKP1A TCEB1L		0.000675			0.000172	0.000446	0.000277				0.000426	0.000357	0.000558	0.000441	0.000347	0.000639		0.000819		0.000244		0.000607		0.000526
1	P62937	PPIA	Yes	Peptidyl-prolyl cis-trans isomerase A (PPIase A) (EC 5.2.1.8) (Cyclophilin A) (Cyclosporin A-binding protein) (Rotamase A) [Cleaved into: Peptidyl-prolyl cis-trans isomerase A, N-terminally processed]	PPIA CYPA	0.04	0.47	0.05	0.05	0.18	0.25	0.2	0.16	0.03	0.07	0.27	0.07	0.6	0.31	0.26	0.38	0.25	0.56	0.13	0.11	0.09	0.4	0.07	0.42	0.15	0.00968	0.06	0.24	0.00148	0.02	0.00342	0.0031	0.00264		0.00227	0.000683
1	P62877	RBX1 RNF75 ROC1	No	E3 ubiquitin-protein ligase RBX1 (EC 2.3.2.27) (EC 2.3.2.32) (E3 ubiquitin-protein transferase RBX1) (Protein ZYP) (RING finger protein 75) (RING-box protein 1) (Rbx1) (Regulator of cullins 1) (ROC1) [Cleaved into: E3 ubiquitin-protein ligase RBX1, N-term	RBX1 RNF75 ROC1
1	P62857	RPS28	No	40S ribosomal protein S28 (Small ribosomal subunit protein eS28)	RPS28
1	P62834	RAP1A KREV1	No	Ras-related protein Rap-1A (EC 3.6.5.2) (C21KG) (G-22K) (GTP-binding protein smg p21A) (Ras-related protein Krev-1)	RAP1A KREV1		0.00455		0.000478	0.000422	0.00161	0.000621	0.000741		0.00113	0.0015	0.000352	0.00292	0.0032	0.00113	0.00196	0.00151	0.00902	0.000571	0.000833	0.0005	0.00309		0.00453	0.000596		0.00194
1	P62760	VSNL1 VISL1	No	Visinin-like protein 1 (VILIP) (VLP-1) (Hippocalcin-like protein 3) (HLP3)	VSNL1 VISL1
1	P62714	PPP2CB	No	Serine/threonine-protein phosphatase 2A catalytic subunit beta isoform (PP2A-beta) (EC 3.1.3.16)	PPP2CB		0.000449				0.00122	0.000795																	0.000363
1	P61601	NCALD	No	Neurocalcin-delta	NCALD
1	P61289	PSME3	No	Proteasome activator complex subunit 3 (11S regulator complex subunit gamma) (REG-gamma) (Activator of multicatalytic protease subunit 3) (Ki nuclear autoantigen) (Proteasome activator 28 subunit gamma) (PA28g) (PA28gamma)	PSME3
1	P61266	STX1B STX1B1 STX1B2	No	Syntaxin-1B (Syntaxin-1B1) (Syntaxin-1B2)	STX1B STX1B1 STX1B2
1	P61086	UBE2K HIP2 LIG	No	Ubiquitin-conjugating enzyme E2 K (EC 2.3.2.23) (E2 ubiquitin-conjugating enzyme K) (Huntingtin-interacting protein 2) (HIP-2) (Ubiquitin carrier protein) (Ubiquitin-conjugating enzyme E2-25 kDa) (Ubiquitin-conjugating enzyme E2(25K)) (Ubiquitin-conjugati	UBE2K HIP2 LIG		0.00114				0.000498							0.00126	0.00236		0.000732		0.00193				0.000794		0.000756
1	P60983	GMFB	No	Glia maturation factor beta (GMF-beta)	GMFB
1	P60880	SNAP25 SNAP	No	Synaptosomal-associated protein 25 (SNAP-25) (Super protein) (SUP) (Synaptosomal-associated 25 kDa protein)	SNAP25 SNAP
1	P60201	PLP1 PLP	No	Myelin proteolipid protein (PLP) (Lipophilin)	PLP1 PLP
1	P56945	BCAR1 CAS CASS1 CRKAS	No	Breast cancer anti-estrogen resistance protein 1 (CRK-associated substrate) (Cas scaffolding protein family member 1) (p130cas)	BCAR1 CAS CASS1 CRKAS
1	P55789	GFER ALR HERV1 HPO	No	FAD-linked sulfhydryl oxidase ALR (EC 1.8.3.2) (Augmenter of liver regeneration) (hERV1) (Hepatopoietin)	GFER ALR HERV1 HPO
1	P55036	PSMD4 MCB1	No	26S proteasome non-ATPase regulatory subunit 4 (26S proteasome regulatory subunit RPN10) (26S proteasome regulatory subunit S5A) (Antisecretory factor 1) (AF) (ASF) (Multiubiquitin chain-binding protein)	PSMD4 MCB1		0.000524					0.000329						0.00131		0.000298	0.00112		0.000907		0.00021		0.000647	0.000815	0.00122
1	P54760	EPHB4 HTK MYK1 TYRO11	No	Ephrin type-B receptor 4 (EC 2.7.10.1) (Hepatoma transmembrane kinase) (Tyrosine-protein kinase TYRO11)	EPHB4 HTK MYK1 TYRO11
1	P54289	CACNA2D1 CACNL2A CCHL2A MHS3	No	Voltage-dependent calcium channel subunit alpha-2/delta-1 (Voltage-gated calcium channel subunit alpha-2/delta-1) [Cleaved into: Voltage-dependent calcium channel subunit alpha-2-1; Voltage-dependent calcium channel subunit delta-1]	CACNA2D1 CACNL2A CCHL2A MHS3
1	P53384	NUBP1 NBP NBP1	No	Cytosolic Fe-S cluster assembly factor NUBP1 (Nucleotide-binding protein 1) (NBP 1)	NUBP1 NBP NBP1
1	P52888	THOP1	No	Thimet oligopeptidase (EC 3.4.24.15) (Endopeptidase 24.15) (MP78)	THOP1
1	P52209	PGD PGDH	No	6-phosphogluconate dehydrogenase, decarboxylating (EC 1.1.1.44)	PGD PGDH	0.000657	0.01	0.00187	0.00182	0.00694	0.00868	0.00582	0.00454	0.000706	0.00137	0.01	0.00141	0.02	0.01	0.01	0.01	0.00726	0.02	0.00308	0.00473	0.003	0.01	0.00152	0.01	0.00633	0.00145	0.00157	0.00866		0.000365
1	P51991	HNRNPA3 HNRPA3	No	Heterogeneous nuclear ribonucleoprotein A3 (hnRNP A3)	HNRNPA3 HNRPA3																										4.21e-05
1	P51790	CLCN3	No	H(+)/Cl(-) exchange transporter 3 (Chloride channel protein 3) (ClC-3) (Chloride transporter ClC-3)	CLCN3
1	P51687	SUOX	No	Sulfite oxidase, mitochondrial (EC 1.8.3.1)	SUOX
1	P51648	ALDH3A2 ALDH10 FALDH	No	Aldehyde dehydrogenase family 3 member A2 (EC 1.2.1.3) (EC 1.2.1.94) (Aldehyde dehydrogenase 10) (Fatty aldehyde dehydrogenase) (Microsomal aldehyde dehydrogenase)	ALDH3A2 ALDH10 FALDH																												0.000527
1	P51531	SMARCA2 BAF190B BRM SNF2A SNF2L2	No	Probable global transcription activator SNF2L2 (EC 3.6.4.-) (ATP-dependent helicase SMARCA2) (BRG1-associated factor 190B) (BAF190B) (Protein brahma homolog) (hBRM) (SNF2-alpha) (SWI/SNF-related matrix-associated actin-dependent regulator of chromatin sub	SMARCA2 BAF190B BRM SNF2A SNF2L2
1	P50993	ATP1A2 KIAA0778	No	Sodium/potassium-transporting ATPase subunit alpha-2 (Na(+)/K(+) ATPase alpha-2 subunit) (EC 7.2.2.13) (Sodium pump subunit alpha-2)	ATP1A2 KIAA0778
1	P50579	METAP2 MNPEP P67EIF2	No	Methionine aminopeptidase 2 (MAP 2) (MetAP 2) (EC 3.4.11.18) (Initiation factor 2-associated 67 kDa glycoprotein) (p67) (p67eIF2) (Peptidase M)	METAP2 MNPEP P67EIF2
1	P50453	SERPINB9 PI9	No	Serpin B9 (Cytoplasmic antiproteinase 3) (CAP-3) (CAP3) (Peptidase inhibitor 9) (PI-9)	SERPINB9 PI9		0.00333	7.95e-05		0.000945	0.00163	0.0012	0.000335		4.64e-05	0.00376		0.00564	0.00253	0.00187	0.00291	0.000447	0.00498	0.000477	0.000572	0.000326	0.00336	0.000223	0.00309	0.000106
1	P50395	GDI2	Yes	Rab GDP dissociation inhibitor beta (Rab GDI beta) (Guanosine diphosphate dissociation inhibitor 2) (GDI-2)	GDI2 RABGDIB	0.000492	0.00649	0.00158	0.00111	0.00275	0.0027	0.00241	0.00293	0.000968	0.00114	0.00421	0.000854	0.00943	0.00541	0.00417	0.00562	0.00286	0.01	0.00171	0.00161	0.00202	0.0066	0.00165	0.00608	0.00211		0.00233	0.02							0.000148		7.4e-05	0.000175	0.000157			9.19e-05
1	P49754	VPS41	No	Vacuolar protein sorting-associated protein 41 homolog (S53)	VPS41
1	P49589	CARS1 CARS	No	Cysteine--tRNA ligase, cytoplasmic (EC 6.1.1.16) (Cysteinyl-tRNA synthetase) (CysRS)	CARS1 CARS
1	P49418	AMPH AMPH1	No	Amphiphysin	AMPH AMPH1
1	P49356	FNTB	No	Protein farnesyltransferase subunit beta (FTase-beta) (EC 2.5.1.58) (CAAX farnesyltransferase subunit beta) (Ras proteins prenyltransferase subunit beta)	FNTB
1	P49146	NPY2R	No	Neuropeptide Y receptor type 2 (NPY2-R) (NPY-Y2 receptor) (Y2 receptor)	NPY2R
1	P49023	PXN	No	Paxillin	PXN
1	P48681	NES Nbla00170	No	Nestin	NES Nbla00170																												0.000264
1	P48634	PRRC2A BAT2 G2	No	Protein PRRC2A (HLA-B-associated transcript 2) (Large proline-rich protein BAT2) (Proline-rich and coiled-coil-containing protein 2A) (Protein G2)	PRRC2A BAT2 G2
1	P46939	UTRN DMDL DRP1	No	Utrophin (Dystrophin-related protein 1) (DRP-1)	UTRN DMDL DRP1		0.000121			8.1e-06	8.63e-06	2.83e-05				3.25e-05		0.000116	3.63e-05	1.85e-05	8.5e-05		0.000121			5.44e-05	0.000104	1.07e-05	8.78e-05
1	P46926	GNPDA1 GNPI HLN KIAA0060	No	Glucosamine-6-phosphate isomerase 1 (EC 3.5.99.6) (Glucosamine-6-phosphate deaminase 1) (GNPDA 1) (GlcN6P deaminase 1) (Oscillin)	GNPDA1 GNPI HLN KIAA0060
1	P46821	MAP1B	No	Microtubule-associated protein 1B (MAP-1B) [Cleaved into: MAP1B heavy chain; MAP1 light chain LC1]	MAP1B
1	P46439	GSTM5	No	Glutathione S-transferase Mu 5 (EC 2.5.1.18) (GST class-mu 5) (GSTM5-5)	GSTM5		0.000535				0.000493	0.000361	0.000264					0.000556	0.000302	0.000213	0.000351	0.000396	0.00105		0.000199		0.000179		0.000557	0.000259
1	P46379	BAG6 BAT3 G3	No	Large proline-rich protein BAG6 (BAG family molecular chaperone regulator 6) (BCL2-associated athanogene 6) (BAG-6) (HLA-B-associated transcript 3) (Protein G3) (Protein Scythe)	BAG6 BAT3 G3		7.18e-05								4.11e-05				4.26e-05
1	P46109	CRKL	No	Crk-like protein	CRKL	0.000283	0.01	0.000528	0.000301	0.00392	0.00481	0.00565	0.00149	0.000125	0.000447	0.01	0.000788	0.01	0.01	0.00953	0.01	0.00451	0.01	0.00274	0.00189	0.000688	0.01	0.00098	0.01	0.00158
1	P43304	GPD2	No	Glycerol-3-phosphate dehydrogenase, mitochondrial (GPD-M) (GPDH-M) (EC 1.1.5.3) (mitohondrial glycerophosphate dehydrogenase gene) (mGDH) (mtGPD)	GPD2		0.00723	0.000453		0.00252	0.000543	0.00176	0.000163			0.00295	8.1e-06	0.00688	0.00414	0.00284	0.00769	7.37e-05	0.00881	0.000404	0.000199	4.38e-05	0.00957	0.000631	0.0065	4.26e-05
1	P43121	MCAM MUC18	No	Cell surface glycoprotein MUC18 (Cell surface glycoprotein P1H12) (Melanoma cell adhesion molecule) (Melanoma-associated antigen A32) (Melanoma-associated antigen MUC18) (S-endo 1 endothelial-associated antigen) (CD antigen CD146)	MCAM MUC18
1	P43004	SLC1A2 EAAT2 GLT1	No	Excitatory amino acid transporter 2 (Glutamate/aspartate transporter II) (Sodium-dependent glutamate/aspartate transporter 2) (Solute carrier family 1 member 2)	SLC1A2 EAAT2 GLT1
1	P43003	SLC1A3 EAAT1 GLAST GLAST1	No	Excitatory amino acid transporter 1 (Sodium-dependent glutamate/aspartate transporter 1) (GLAST-1) (Solute carrier family 1 member 3)	SLC1A3 EAAT1 GLAST GLAST1
1	P42765	ACAA2	No	3-ketoacyl-CoA thiolase, mitochondrial (EC 2.3.1.16) (Acetyl-CoA acetyltransferase) (EC 2.3.1.9) (Acetyl-CoA acyltransferase) (Acyl-CoA hydrolase, mitochondrial) (EC 3.1.2.-) (EC 3.1.2.1) (EC 3.1.2.2) (Beta-ketothiolase) (Mitochondrial 3-oxoacyl-CoA thiol	ACAA2
1	P42704	LRPPRC LRP130	No	Leucine-rich PPR motif-containing protein, mitochondrial (130 kDa leucine-rich protein) (LRP 130) (GP130)	LRPPRC LRP130
1	P42658	DPP6	No	Dipeptidyl aminopeptidase-like protein 6 (DPPX) (Dipeptidyl aminopeptidase-related protein) (Dipeptidyl peptidase 6) (Dipeptidyl peptidase IV-like protein) (Dipeptidyl peptidase VI) (DPP VI)	DPP6
1	P42566	EPS15 AF1P	No	Epidermal growth factor receptor substrate 15 (Protein Eps15) (Protein AF-1p)	EPS15 AF1P		0.000612				0.000233	5.66e-05			4.03e-05	0.000765		0.00159	0.000656	0.0004	0.00063		0.00115				0.00096		0.001
1	P42356	PI4KA PIK4 PIK4CA	No	Phosphatidylinositol 4-kinase alpha (PI4-kinase alpha) (PI4K-alpha) (PtdIns-4-kinase alpha) (EC 2.7.1.67) (Phosphatidylinositol 4-Kinase III alpha)	PI4KA PIK4 PIK4CA		2.29e-05												2.1e-05				2.69e-05				2.84e-05
1	P42345	MTOR FRAP FRAP1 FRAP2 RAFT1 RAPT1	No	Serine/threonine-protein kinase mTOR (EC 2.7.11.1) (FK506-binding protein 12-rapamycin complex-associated protein 1) (FKBP12-rapamycin complex-associated protein) (Mammalian target of rapamycin) (mTOR) (Mechanistic target of rapamycin) (Rapamycin and FKBP	MTOR FRAP FRAP1 FRAP2 RAFT1 RAPT1
1	P42224	STAT1	No	Signal transducer and activator of transcription 1-alpha/beta (Transcription factor ISGF-3 components p91/p84)	STAT1		9.77e-05	3.16e-05	3.2e-05						2.65e-05	0.00104		0.000488	0.000777		0.000276		0.000103						0.000139																4.02e-05				0.000218
1	P42025	ACTR1B CTRN2	No	Beta-centractin (Actin-related protein 1B) (ARP1B)	ACTR1B CTRN2		0.000369			0.000108								0.000682	0.00041				0.000547				0.000323
1	P41594	GRM5 GPRC1E MGLUR5	No	Metabotropic glutamate receptor 5 (mGluR5)	GRM5 GPRC1E MGLUR5
1	P40855	PEX19 HK33 PXF OK/SW-cl.22	No	Peroxisomal biogenesis factor 19 (33 kDa housekeeping protein) (Peroxin-19) (Peroxisomal farnesylated protein)	PEX19 HK33 PXF OK/SW-cl.22
1	P40123	CAP2	No	Adenylyl cyclase-associated protein 2 (CAP 2)	CAP2
1	P38646	HSPA9 GRP75 HSPA9B mt-HSP70	No	Stress-70 protein, mitochondrial (75 kDa glucose-regulated protein) (GRP-75) (Heat shock 70 kDa protein 9) (Mortalin) (MOT) (Peptide-binding protein 74) (PBP74)	HSPA9 GRP75 HSPA9B mt-HSP70		0.00289	9.74e-05		0.000451	0.000474	0.000774	3.13e-05			0.00108	4e-05	0.00254	0.00149	0.00136	0.00183	0.000429	0.00295	0.000189	6.78e-05	5.55e-05	0.00391	4.08e-05	0.0029									0.000802
1	P38606	ATP6V1A ATP6A1 ATP6V1A1 VPP2	No	V-type proton ATPase catalytic subunit A (V-ATPase subunit A) (EC 7.1.2.2) (V-ATPase 69 kDa subunit) (Vacuolar ATPase isoform VA68) (Vacuolar proton pump subunit alpha)	ATP6V1A ATP6A1 ATP6V1A1 VPP2		0.0028	3.92e-05		0.000876	0.00144	0.00106	0.000538		0.000158	0.00186	0.000219	0.00395	0.00155	0.00118	0.00238	0.000374	0.0037	0.000455	0.000337	0.000323	0.00299	0.000159	0.00273	0.000639		0.00029	0.000671						5.35e-05			6.93e-05
1	P37235	HPCAL1 BDR1	No	Hippocalcin-like protein 1 (Calcium-binding protein BDR-1) (HLP2) (Visinin-like protein 3) (VILIP-3)	HPCAL1 BDR1		0.00328	9.17e-05	0.000182	0.000502	0.00127	0.000917	0.000276		0.000314	0.0016	0.000109	0.00224	0.00156	0.00175	0.00126	0.000409	0.00233	0.000349	0.000388	0.000306	0.00172		0.00321
1	P36543	ATP6V1E1 ATP6E ATP6E2	No	V-type proton ATPase subunit E 1 (V-ATPase subunit E 1) (V-ATPase 31 kDa subunit) (p31) (Vacuolar proton pump subunit E 1)	ATP6V1E1 ATP6E ATP6E2		0.000662			8.96e-05	0.000458				7.52e-05	0.000365		0.000471	0.000499	0.00022	0.000796		0.00126		5.6e-05		0.000619		0.000466				0.000504		0.000293
1	P35609	ACTN2	No	Alpha-actinin-2 (Alpha-actinin skeletal muscle isoform 2) (F-actin cross-linking protein)	ACTN2
1	P35580	MYH10	No	Myosin-10 (Cellular myosin heavy chain, type B) (Myosin heavy chain 10) (Myosin heavy chain, non-muscle IIb) (Non-muscle myosin heavy chain B) (NMMHC-B) (Non-muscle myosin heavy chain IIb) (NMMHC II-b) (NMMHC-IIB)	MYH10
1	P35498	SCN1A NAC1 SCN1	No	Sodium channel protein type 1 subunit alpha (Sodium channel protein brain I subunit alpha) (Sodium channel protein type I subunit alpha) (Voltage-gated sodium channel subunit alpha Nav1.1)	SCN1A NAC1 SCN1
1	P35240	NF2 SCH	No	Merlin (Moesin-ezrin-radixin-like protein) (Neurofibromin-2) (Schwannomerlin) (Schwannomin)	NF2 SCH
1	P35222	CTNNB1 CTNNB OK/SW-cl.35 PRO2286	No	Catenin beta-1 (Beta-catenin)	CTNNB1 CTNNB OK/SW-cl.35 PRO2286
1	P34932	HSPA4 APG2	No	Heat shock 70 kDa protein 4 (HSP70RY) (Heat shock 70-related protein APG-2)	HSPA4 APG2	0.00017	0.00239	3.87e-05		0.000446	0.000763	0.00041	0.000741			0.00204		0.00242	0.00157	0.00115	0.00152	0.000953	0.00264	3.22e-05	0.000228		0.00226	3.91e-05	0.00207	0.000243
1	P33176	KIF5B KNS KNS1	No	Kinesin-1 heavy chain (Conventional kinesin heavy chain) (Ubiquitous kinesin heavy chain) (UKHC)	KIF5B KNS KNS1		0.000716			7.5e-05	0.000206	0.000268	4.61e-05			0.000566		0.000788	0.000497	0.000347	0.000916	5.87e-05	0.000902	1.4e-05	1.82e-05	2.58e-05	0.000847		0.000688	3.64e-05			2.63e-05	4.19e-05
1	P31930	UQCRC1	No	Cytochrome b-c1 complex subunit 1, mitochondrial (Complex III subunit 1) (Core protein I) (Ubiquinol-cytochrome-c reductase complex core protein 1)	UQCRC1	0.000116	0.00403			0.00205	0.000857	0.00239			2.66e-05	0.00189		0.00626	0.00398	0.00137	0.00701	0.00024	0.00761	0.000366	0.00025		0.01	4.03e-05	0.00885	0.000143
1	P31431	SDC4	No	Syndecan-4 (SYND4) (Amphiglycan) (Ryudocan core protein)	SDC4
1	P31153	MAT2A AMS2 MATA2	No	S-adenosylmethionine synthase isoform type-2 (AdoMet synthase 2) (EC 2.5.1.6) (Methionine adenosyltransferase 2) (MAT 2) (Methionine adenosyltransferase II) (MAT-II)	MAT2A AMS2 MATA2
1	P31150	GDI1 GDIL OPHN2 RABGDIA XAP4	No	Rab GDP dissociation inhibitor alpha (Rab GDI alpha) (Guanosine diphosphate dissociation inhibitor 1) (GDI-1) (Oligophrenin-2) (Protein XAP-4)	GDI1 GDIL OPHN2 RABGDIA XAP4	0.00175	0.03	0.00396	0.003	0.01	0.01	0.01	0.00828	0.00107	0.00366	0.02	0.00583	0.03	0.02	0.01	0.02	0.01	0.03	0.0094	0.00722	0.00633	0.03	0.00434	0.02	0.01			0.000894
1	P30876	POLR2B	No	DNA-directed RNA polymerase II subunit RPB2 (EC 2.7.7.6) (DNA-directed RNA polymerase II 140 kDa polypeptide) (DNA-directed RNA polymerase II subunit B) (RNA polymerase II subunit 2) (RNA polymerase II subunit B2)	POLR2B																																0.000197	0.000219
1	P30622	CLIP1 CYLN1 RSN	No	CAP-Gly domain-containing linker protein 1 (Cytoplasmic linker protein 1) (Cytoplasmic linker protein 170 alpha-2) (CLIP-170) (Reed-Sternberg intermediate filament-associated protein) (Restin)	CLIP1 CYLN1 RSN											2.38e-05		3.94e-05	3.53e-05		4.36e-05		9.22e-05				2.11e-05
1	P30520	ADSS2 ADSS	No	Adenylosuccinate synthetase isozyme 2 (AMPSase 2) (AdSS 2) (EC 6.3.4.4) (Adenylosuccinate synthetase, acidic isozyme) (Adenylosuccinate synthetase, liver isozyme) (L-type adenylosuccinate synthetase) (IMP--aspartate ligase 2)	ADSS2 ADSS
1	P30048	PRDX3 AOP1	No	Thioredoxin-dependent peroxide reductase, mitochondrial (EC 1.11.1.24) (Antioxidant protein 1) (AOP-1) (HBC189) (Peroxiredoxin III) (Prx-III) (Peroxiredoxin-3) (Protein MER5 homolog) (Thioredoxin-dependent peroxiredoxin 3)	PRDX3 AOP1	0.000515	0.02	0.00122	0.000862	0.0068	0.00608	0.00604	0.0013		0.000374	0.01	0.00185	0.01	0.01	0.01	0.01	0.00452	0.02	0.00373	0.00249	0.00131	0.02	0.00196	0.01	0.00348
1	P30040	ERP29 C12orf8 ERP28	No	Endoplasmic reticulum resident protein 29 (ERp29) (Endoplasmic reticulum resident protein 28) (ERp28) (Endoplasmic reticulum resident protein 31) (ERp31)	ERP29 C12orf8 ERP28	0.000118	0.00204	0.000146	0.000132	0.00108	0.000824	0.00124	0.000369			0.00239	0.000278	0.0044	0.0033	0.0023	0.00464	0.000413	0.00447	0.00104	0.00021	0.000628	0.00519	0.000516	0.0036	0.000355
1	P30038	ALDH4A1 ALDH4 P5CDH	No	Delta-1-pyrroline-5-carboxylate dehydrogenase, mitochondrial (P5C dehydrogenase) (EC 1.2.1.88) (Aldehyde dehydrogenase family 4 member A1) (L-glutamate gamma-semialdehyde dehydrogenase)	ALDH4A1 ALDH4 P5CDH		0.00014											9.4e-05			0.000118		0.000204				0.000328		0.000298
1	P29323	EPHB2 DRT EPHT3 EPTH3 ERK HEK5 TYRO5	No	Ephrin type-B receptor 2 (EC 2.7.10.1) (Developmentally-regulated Eph-related tyrosine kinase) (ELK-related tyrosine kinase) (EPH tyrosine kinase 3) (EPH-like kinase 5) (EK5) (hEK5) (Renal carcinoma antigen NY-REN-47) (Tyrosine-protein kinase TYRO5) (Tyro	EPHB2 DRT EPHT3 EPTH3 ERK HEK5 TYRO5
1	P28482	MAPK1 ERK2 PRKM1 PRKM2	No	Mitogen-activated protein kinase 1 (MAP kinase 1) (MAPK 1) (EC 2.7.11.24) (ERT1) (Extracellular signal-regulated kinase 2) (ERK-2) (MAP kinase isoform p42) (p42-MAPK) (Mitogen-activated protein kinase 2) (MAP kinase 2) (MAPK 2)	MAPK1 ERK2 PRKM1 PRKM2		0.00175	5.49e-05	4.19e-05	0.000838	0.000488	0.000547	0.000147		0.000122	0.00134		0.00248	0.00118	0.0015	0.00333	0.000633	0.00509	6.83e-05	0.00192	0.00325	0.00293		0.00247	8.42e-05
1	P28331	NDUFS1	No	NADH-ubiquinone oxidoreductase 75 kDa subunit, mitochondrial (EC 7.1.1.2) (Complex I-75kD) (CI-75kD)	NDUFS1
1	P28161	GSTM2 GST4	No	Glutathione S-transferase Mu 2 (EC 2.5.1.18) (GST class-mu 2) (GSTM2-2)	GSTM2 GST4		0.000364				0.000199										0.00024		0.00113										0.00167	0.000893
1	P27816	MAP4	No	Microtubule-associated protein 4 (MAP-4)	MAP4
1	P27797	CALR CRTC	No	Calreticulin (CRP55) (Calregulin) (Endoplasmic reticulum resident protein 60) (ERp60) (HACBP) (grp60)	CALR CRTC	0.00481	0.07	0.00982	0.00426	0.02	0.03	0.03	0.00963	0.00245	0.00405	0.06	0.00704	0.08	0.05	0.05	0.07	0.01	0.1	0.01	0.00788	0.00316	0.09	0.00885	0.07	0.01			0.00445		0.000929
1	P26232	CTNNA2 CAPR	No	Catenin alpha-2 (Alpha N-catenin) (Alpha-catenin-related protein)	CTNNA2 CAPR
1	P25686	DNAJB2 HSJ1 HSPF3	No	DnaJ homolog subfamily B member 2 (Heat shock 40 kDa protein 3) (Heat shock protein J1) (HSJ-1)	DNAJB2 HSJ1 HSPF3
1	P24534	EEF1B2 EEF1B EF1B	No	Elongation factor 1-beta (EF-1-beta)	EEF1B2 EEF1B EF1B	0.000279	0.00929	0.00048	0.00045	0.00231	0.0046	0.00419	0.00143		0.000758	0.00841	0.000865	0.01	0.00723	0.00841	0.00782	0.00393	0.01	0.00141	0.00162	0.000188	0.01	0.00175	0.01	0.00123	0.01	0.00612	0.000489	0.02	0.02	0.00493	0.00219	0.00249	0.00354	0.00225	0.00423	0.0016		0.00109	0.00158	0.00503	0.00269	0.0012	0.00365
1	P24043	LAMA2 LAMM	No	Laminin subunit alpha-2 (Laminin M chain) (Laminin-12 subunit alpha) (Laminin-2 subunit alpha) (Laminin-4 subunit alpha) (Merosin heavy chain)	LAMA2 LAMM
1	P23786	CPT2 CPT1	No	Carnitine O-palmitoyltransferase 2, mitochondrial (EC 2.3.1.21) (Carnitine palmitoyltransferase II) (CPT II)	CPT2 CPT1
1	P23471	PTPRZ1 HTPZP2 PTPRZ PTPRZ2 PTPZ	No	Receptor-type tyrosine-protein phosphatase zeta (R-PTP-zeta) (EC 3.1.3.48) (Protein-tyrosine phosphatase receptor type Z polypeptide 1) (Protein-tyrosine phosphatase receptor type Z polypeptide 2) (R-PTP-zeta-2)	PTPRZ1 HTPZP2 PTPRZ PTPRZ2 PTPZ
1	P23468	PTPRD	No	Receptor-type tyrosine-protein phosphatase delta (Protein-tyrosine phosphatase delta) (R-PTP-delta) (EC 3.1.3.48)	PTPRD
1	P23378	GLDC GCSP	No	Glycine dehydrogenase (decarboxylating), mitochondrial (EC 1.4.4.2) (Glycine cleavage system P protein) (Glycine decarboxylase) (Glycine dehydrogenase (aminomethyl-transferring))	GLDC GCSP
1	P23368	ME2	No	NAD-dependent malic enzyme, mitochondrial (NAD-ME) (EC 1.1.1.38) (Malic enzyme 2)	ME2	0.000319	0.01	0.00012	5.37e-05	0.00365	0.00121	0.00259		0.000207		0.00464	0.000393	0.01	0.00533	0.00432	0.01	0.000762	0.00997	0.00147	0.000286	0.000316	0.01	0.000104	0.01	0.00105
1	P23193	TCEA1 GTF2S TFIIS	No	Transcription elongation factor A protein 1 (Transcription elongation factor S-II protein 1) (Transcription elongation factor TFIIS.o)	TCEA1 GTF2S TFIIS
1	P22694	PRKACB	No	cAMP-dependent protein kinase catalytic subunit beta (PKA C-beta) (EC 2.7.11.11)	PRKACB		0.00632	0.00015		0.00173	0.0023	0.00135	0.00246		0.000272	0.00329	0.000359	0.01	0.00445	0.00228	0.00607	0.00311	0.00609	0.00168	0.00106	0.000512	0.0054	0.000761	0.00408	0.00134			0.00323	0.00181									0.000403	0.00163
1	P22304	IDS SIDS	No	Iduronate 2-sulfatase (EC 3.1.6.13) (Alpha-L-iduronate sulfate sulfatase) (Idursulfase) [Cleaved into: Iduronate 2-sulfatase 42 kDa chain; Iduronate 2-sulfatase 14 kDa chain]	IDS SIDS
1	P22059	OSBP OSBP1	No	Oxysterol-binding protein 1	OSBP OSBP1
1	P22033	MMUT MUT	No	Methylmalonyl-CoA mutase, mitochondrial (MCM) (EC 5.4.99.2) (Methylmalonyl-CoA isomerase)	MMUT MUT
1	P21802	FGFR2 BEK KGFR KSAM	No	Fibroblast growth factor receptor 2 (FGFR-2) (EC 2.7.10.1) (K-sam) (KGFR) (Keratinocyte growth factor receptor) (CD antigen CD332)	FGFR2 BEK KGFR KSAM
1	P21796	VDAC1 VDAC	No	Voltage-dependent anion-selective channel protein 1 (VDAC-1) (hVDAC1) (Outer mitochondrial membrane protein porin 1) (Plasmalemmal porin) (Porin 31HL) (Porin 31HM)	VDAC1 VDAC	0.000263	0.01	0.00046	0.000233	0.0069	0.00293	0.00494	0.000776		0.000526	0.00725	0.000496	0.01	0.00823	0.00705	0.01	0.00218	0.01	0.00197	0.00125		0.01	0.00046	0.01	0.00162
1	P21266	GSTM3 GST5	No	Glutathione S-transferase Mu 3 (EC 2.5.1.18) (GST class-mu 3) (GSTM3-3) (hGSTM3-3)	GSTM3 GST5		0.000739				0.00017	0.0002				0.000138		0.00132	0.000402	0.000107	0.000414	0.000313	0.000898					0.000119	0.000711	0.000167
1	P20337	RAB3B	No	Ras-related protein Rab-3B	RAB3B
1	P20336	RAB3A	No	Ras-related protein Rab-3A	RAB3A
1	P19367	HK1	No	Hexokinase-1 (EC 2.7.1.1) (Brain form hexokinase) (Hexokinase type I) (HK I) (Hexokinase-A)	HK1	0.00116	0.01	0.00249	0.0026	0.00525	0.00262	0.00544	0.00381	0.00236	0.00221	0.00687	0.000299	0.01	0.00661	0.00576	0.01	0.00446	0.01	0.00108	0.00225	8.07e-05	0.01	0.00055	0.01	0.000412
1	P19338	NCL	No	Nucleolin (Protein C23)	NCL																										0.000265								0.000208	0.000689		0.000622					0.00161		0.000848
1	P18827	SDC1 SDC	No	Syndecan-1 (SYND1) (CD antigen CD138)	SDC1 SDC
1	P18669	PGAM1 PGAMA CDABP0006	No	Phosphoglycerate mutase 1 (EC 5.4.2.11) (EC 5.4.2.4) (BPG-dependent PGAM 1) (Phosphoglycerate mutase isozyme B) (PGAM-B)	PGAM1 PGAMA CDABP0006	0.000153	0.01	0.00121	0.000492	0.00733	0.00907	0.0046	0.00539	0.000226	0.00275	0.01	0.00266	0.02	0.01	0.01	0.01	0.01	0.02	0.00233	0.00502	0.00434	0.01	0.00288	0.01	0.00493		0.0013	0.02		0.000544		0.000207									0.000354	0.000331	0.00064	0.000479
1	P18583	SON C21orf50 DBP5 KIAA1019 NREBP HSPC310 HSPC312	No	Protein SON (Bax antagonist selected in saccharomyces 1) (BASS1) (Negative regulatory element-binding protein) (NRE-binding protein) (Protein DBP-5) (SON3)	SON C21orf50 DBP5 KIAA1019 NREBP HSPC310 HSPC312
1	P17677	GAP43	No	Neuromodulin (Axonal membrane protein GAP-43) (Growth-associated protein 43) (Neural phosphoprotein B-50) (pp46)	GAP43
1	P17600	SYN1	No	Synapsin-1 (Brain protein 4.1) (Synapsin I)	SYN1
1	P16333	NCK1 NCK	No	Cytoplasmic protein NCK1 (NCK adaptor protein 1) (Nck-1) (SH2/SH3 adaptor protein NCK-alpha)	NCK1 NCK
1	P16144	ITGB4	No	Integrin beta-4 (GP150) (CD antigen CD104)	ITGB4
1	P16112	ACAN AGC1 CSPG1 MSK16	No	Aggrecan core protein (Cartilage-specific proteoglycan core protein) (CSPCP) (Chondroitin sulfate proteoglycan core protein 1) (Chondroitin sulfate proteoglycan 1) [Cleaved into: Aggrecan core protein 2]	ACAN AGC1 CSPG1 MSK16
1	P14415	ATP1B2	No	Sodium/potassium-transporting ATPase subunit beta-2 (Adhesion molecule in glia) (AMOG) (Sodium/potassium-dependent ATPase subunit beta-2)	ATP1B2
1	P14406	COX7A2 COX7AL	No	Cytochrome c oxidase subunit 7A2, mitochondrial (Cytochrome c oxidase subunit VIIa-liver/heart) (Cytochrome c oxidase subunit VIIa-L) (Cytochrome c oxidase subunit VIIaL)	COX7A2 COX7AL		0.00703	0.00132	0.000961	0.00616	0.00564	0.00664	0.00244	0.00061	0.000458	0.00663	0.00174	0.01	0.00882	0.00988	0.02	0.000916	0.00665	0.00338	0.00329	0.00179	0.00809	0.00105	0.01	0.00346
1	P14136	GFAP	No	Glial fibrillary acidic protein (GFAP)	GFAP
1	P13797	PLS3	No	Plastin-3 (T-plastin)	PLS3		0.000306			0.000112	0.000211	0.000112	9.33e-05		4.45e-05	0.000506		0.00121	0.000671	0.000318	0.000705	0.000255	0.000807	6.45e-05		7.32e-05	0.000651		0.000785				0.00999		0.000218
1	P13693	TPT1	No	Translationally-controlled tumor protein (TCTP) (Fortilin) (Histamine-releasing factor) (HRF) (p23)	TPT1		0.01	0.000817	0.000591	0.000955	0.00593	0.0031		0.000419	0.000773	0.00687	0.00109	0.01	0.00954	0.00953	0.00995	0.00222	0.01	0.00302	0.00223	0.001	0.01		0.01	0.00113			0.02
1	P13637	ATP1A3	No	Sodium/potassium-transporting ATPase subunit alpha-3 (Na(+)/K(+) ATPase alpha-3 subunit) (EC 7.2.2.13) (Na(+)/K(+) ATPase alpha(III) subunit) (Sodium pump subunit alpha-3)	ATP1A3
1	P13591	NCAM1 NCAM	No	Neural cell adhesion molecule 1 (N-CAM-1) (NCAM-1) (CD antigen CD56)	NCAM1 NCAM																														0.000893
1	P13489	RNH1 PRI RNH	No	Ribonuclease inhibitor (Placental ribonuclease inhibitor) (Placental RNase inhibitor) (Ribonuclease/angiogenin inhibitor 1) (RAI)	RNH1 PRI RNH	0.000365	0.01	0.000663	0.0005	0.00316	0.00479	0.00448	0.00294	0.00026	0.000844	0.00825	0.0017	0.01	0.00501	0.00553	0.00943	0.00462	0.01	0.00254	0.00148	0.000992	0.00998	0.000546	0.01	0.000773			0.00293															0.00202
1	P12532	CKMT1A CKMT; CKMT1B CKMT	No	Creatine kinase U-type, mitochondrial (EC 2.7.3.2) (Acidic-type mitochondrial creatine kinase) (Mia-CK) (Ubiquitous mitochondrial creatine kinase) (U-MtCK)	CKMT1A CKMT; CKMT1B CKMT																										0.000543		0.000974	0.000819		0.000299					0.000504	9.72e-05	0.000108		0.000268
1	P12277	CKB CKBB	No	Creatine kinase B-type (EC 2.7.3.2) (Brain creatine kinase) (B-CK) (Creatine kinase B chain) (Creatine phosphokinase B-type) (CPK-B)	CKB CKBB																												0.00364
1	P11532	DMD	No	Dystrophin	DMD
1	P11498	PC	No	Pyruvate carboxylase, mitochondrial (EC 6.4.1.1) (Pyruvic carboxylase) (PCB)	PC
1	P11310	ACADM	No	Medium-chain specific acyl-CoA dehydrogenase, mitochondrial (MCAD) (EC 1.3.8.7) (Medium chain acyl-CoA dehydrogenase) (MCADH)	ACADM		0.00209				0.000206	0.000154		0.000173	0.000167	0.000568		0.00129	0.000405	0.000687	0.00183		0.000879	0.000253			0.00436	0.00012	0.00197
1	P11274	BCR BCR1 D22S11	No	Breakpoint cluster region protein (EC 2.7.11.1) (Renal carcinoma antigen NY-REN-26)	BCR BCR1 D22S11
1	P11137	MAP2	No	Microtubule-associated protein 2 (MAP-2)	MAP2
1	P11117	ACP2	No	Lysosomal acid phosphatase (LAP) (EC 3.1.3.2)	ACP2
1	P10809	HSPD1 HSP60	No	60 kDa heat shock protein, mitochondrial (EC 5.6.1.7) (60 kDa chaperonin) (Chaperonin 60) (CPN60) (Heat shock protein 60) (HSP-60) (Hsp60) (HuCHA60) (Mitochondrial matrix protein P1) (P60 lymphocyte protein)	HSPD1 HSP60	0.000636	0.01	0.000735	0.000652	0.00472	0.00468	0.00579	0.000892	0.000253	0.000261	0.01	0.000956	0.01	0.01	0.00831	0.02	0.00413	0.01	0.00344	0.00197	0.000546	0.02	0.000943	0.02	0.00254			0.000808
1	P10746	UROS	No	Uroporphyrinogen-III synthase (UROIIIS) (UROS) (EC 4.2.1.75) (Hydroxymethylbilane hydrolyase [cyclizing]) (Uroporphyrinogen-III cosynthase)	UROS
1	P10645	CHGA	No	Chromogranin-A (CgA) (Pituitary secretory protein I) (SP-I) [Cleaved into: Vasostatin-1 (Vasostatin I); Vasostatin-2 (Vasostatin II); EA-92; ES-43; Pancreastatin; SS-18; WA-8; WE-14; LF-19; Catestatin (SL21); AL-11; GV-19; GR-44; ER-37; GE-25; Serpinin-RR	CHGA
1	P10636	MAPT MAPTL MTBT1 TAU	No	Microtubule-associated protein tau (Neurofibrillary tangle protein) (Paired helical filament-tau) (PHF-tau)	MAPT MAPTL MTBT1 TAU
1	P10451	SPP1 BNSP OPN PSEC0156	No	Osteopontin (Bone sialoprotein 1) (Nephropontin) (Secreted phosphoprotein 1) (SPP-1) (Urinary stone protein) (Uropontin)	SPP1 BNSP OPN PSEC0156
1	P10321	HLA-C HLAC	No	HLA class I histocompatibility antigen, C alpha chain (HLA-C) (HLA-Cw) (Human leukocyte antigen C)	HLA-C HLAC	7.76e-05	0.0011	0.00125		0.000652	0.0022	0.00835	0.000238		0.000271	0.00253	0.000214	0.00266	0.000765	0.000522	0.000358	0.000183	0.000648		0.000946	0.000923	0.000545	0.000201	0.01	8.62e-05	0.000126	0.000561		0.000257	0.000498	0.000266	0.000343	0.000284		0.00137				0.000856		0.000887	0.00259		0.0012
1	P0CG48	UBC	No	Polyubiquitin-C [Cleaved into: Ubiquitin]	UBC	0.000508	0.00424	0.00116	0.00063	0.00242	0.00252	0.00229	0.00237	0.000427	0.00136	0.00363	0.00114	0.0047	0.00381	0.0031	0.00428	0.00295	0.00456	0.000952	0.00158	0.00146	0.00394	0.00106	0.00498	0.00128
1	P09972	ALDOC ALDC	No	Fructose-bisphosphate aldolase C (EC 4.1.2.13) (Brain-type aldolase)	ALDOC ALDC		0.00674	0.000519	0.000515	0.0032	0.0036	0.00287	0.00157		0.000515	0.00749	0.000766	0.00989	0.00495	0.00591	0.00562	0.00358	0.00828	0.00122	0.00101	0.000762	0.00668	0.000791	0.00646	0.00135
1	P09497	CLTB	No	Clathrin light chain B (Lcb)	CLTB		0.00217				0.000367	0.000393	0.00054			0.000469		0.0016	0.000269	0.00132	0.00199	0.000207	0.00205				0.00175		0.00205
1	P09471	GNAO1	No	Guanine nucleotide-binding protein G(o) subunit alpha	GNAO1
1	P09417	QDPR DHPR SDR33C1	No	Dihydropteridine reductase (EC 1.5.1.34) (HDHPR) (Quinoid dihydropteridine reductase) (Short chain dehydrogenase/reductase family 33C member 1)	QDPR DHPR SDR33C1		0.000282			0.000222						0.000233		0.000566	0.000299	0.000639	0.000387		0.000632				8.24e-05		0.000439				0.00138
1	P09104	ENO2	No	Gamma-enolase (EC 4.2.1.11) (2-phospho-D-glycerate hydro-lyase) (Enolase 2) (Neural enolase) (Neuron-specific enolase) (NSE)	ENO2		0.00651	9.33e-05	0.000154	0.00257	0.00404	0.00294	0.000986		0.000164	0.00321	0.000106	0.00656	0.00341	0.00244	0.00637	0.00106	0.00647	0.00128	0.00141		0.00769		0.00979	0.000838
1	P08758	ANXA5	Yes	Annexin A5 (Anchorin CII) (Annexin V) (Annexin-5) (Calphobindin I) (CBP-I) (Endonexin II) (Lipocortin V) (Placental anticoagulant protein 4) (PP4) (Placental anticoagulant protein I) (PAP-I) (Thromboplastin inhibitor) (Vascular anticoagulant-alpha) (VAC-a	ANXA5 ANX5 ENX2 PP4	0.00305	0.02	0.00113		0.00154	0.00501	0.00245	0.00309		0.003	0.01	0.00121	0.01	0.00677	0.00194	0.00531	0.00609	0.03	0.00283	0.01	0.00267	0.01	0.00188	0.00672	0.00372		0.000614	0.00909		7.7e-05
1	P08195	SLC3A2	Yes	4F2 cell-surface antigen heavy chain (4F2hc) (4F2 heavy chain antigen) (Lymphocyte activation antigen 4F2 large subunit) (Solute carrier family 3 member 2) (CD antigen CD98)	SLC3A2 MDU1	0.000122	0.000173			0.000132	0.000248	9.92e-05	0.000204		0.000217	0.000175		0.000277	0.000172	0.000188	0.000247	0.000224	0.000684	9.26e-05	0.000161		0.000827		0.000235	0.000121
1	P08138	NGFR TNFRSF16	No	Tumor necrosis factor receptor superfamily member 16 (Gp80-LNGFR) (Low affinity neurotrophin receptor p75NTR) (Low-affinity nerve growth factor receptor) (NGF receptor) (p75 ICD) (CD antigen CD271)	NGFR TNFRSF16
1	P07477	PRSS1 TRP1 TRY1 TRYP1	No	Trypsin-1 (EC 3.4.21.4) (Beta-trypsin) (Cationic trypsinogen) (Serine protease 1) (Trypsin I) [Cleaved into: Alpha-trypsin chain 1; Alpha-trypsin chain 2]	PRSS1 TRP1 TRY1 TRYP1	0.000902	0.000852	0.000637	0.00121		0.00131		0.00141	0.00107		0.00145	0.0012	0.00115	0.000867		0.00117	0.00128			0.000851	0.000815	0.000723	0.00122	0.000948	0.000639
1	P07237	P4HB ERBA2L PDI PDIA1 PO4DB	No	Protein disulfide-isomerase (PDI) (EC 5.3.4.1) (Cellular thyroid hormone-binding protein) (Prolyl 4-hydroxylase subunit beta) (p55)	P4HB ERBA2L PDI PDIA1 PO4DB	0.000572	0.02	0.00172	0.000774	0.00797	0.00808	0.0096	0.00254	0.000321	0.00086	0.02	0.00155	0.02	0.01	0.01	0.02	0.00586	0.02	0.00371	0.00188	0.00156	0.02	0.00189	0.02	0.00415		0.000255	0.00391
1	P07203	GPX1	No	Glutathione peroxidase 1 (GPx-1) (GSHPx-1) (EC 1.11.1.9) (Cellular glutathione peroxidase)	GPX1	0.000368	0.02	0.000445	0.000846	0.01	0.01	0.01	0.00679	0.000222	0.00251	0.01	0.000752	0.02	0.02	0.01	0.02	0.00746	0.03	0.00313	0.00515	0.000987	0.03	0.00063	0.03	0.00389						0.000336
1	P07197	NEFM NEF3 NFM	No	Neurofilament medium polypeptide (NF-M) (160 kDa neurofilament protein) (Neurofilament 3) (Neurofilament triplet M protein)	NEFM NEF3 NFM
1	P07196	NEFL NF68 NFL	No	Neurofilament light polypeptide (NF-L) (68 kDa neurofilament protein) (Neurofilament triplet L protein)	NEFL NF68 NFL
1	P06213	INSR	No	Insulin receptor (IR) (EC 2.7.10.1) (CD antigen CD220) [Cleaved into: Insulin receptor subunit alpha; Insulin receptor subunit beta]	INSR
1	P05387	RPLP2 D11S2243E RPP2	No	60S acidic ribosomal protein P2 (Large ribosomal subunit protein P2) (Renal carcinoma antigen NY-REN-44)	RPLP2 D11S2243E RPP2		0.00393				0.0011	0.000706	0.00214		0.000311	0.00381	0.000296	0.00288	0.0009	0.000894	0.0039		0.00346	0.000264	0.000505	0.000847		0.000481	0.00201
1	P05230	FGF1 FGFA	No	Fibroblast growth factor 1 (FGF-1) (Acidic fibroblast growth factor) (aFGF) (Endothelial cell growth factor) (ECGF) (Heparin-binding growth factor 1) (HBGF-1)	FGF1 FGFA
1	P05165	PCCA	No	Propionyl-CoA carboxylase alpha chain, mitochondrial (PCCase subunit alpha) (EC 6.4.1.3) (Propanoyl-CoA:carbon dioxide ligase subunit alpha)	PCCA
1	P05067	APP A4 AD1	No	Amyloid-beta precursor protein (APP) (ABPP) (APPI) (Alzheimer disease amyloid A4 protein homolog) (Alzheimer disease amyloid protein) (Amyloid precursor protein) (Amyloid-beta (A4) precursor protein) (Amyloid-beta A4 protein) (Cerebral vascular amyloid pe	APP A4 AD1		0.00481	1.39e-05	0.000538	0.000646	0.000634	0.000387	1.41e-05			0.00199	3.46e-05	0.00508	0.00176	0.00198	0.00374	0.000286	0.00482	0.000239	8.62e-05	3.93e-05	0.0055	0.000134	0.00326	0.000145
1	P05060	CHGB SCG1	No	Secretogranin-1 (Chromogranin-B) (CgB) (Secretogranin I) (SgI) [Cleaved into: PE-11; GAWK peptide; CCB peptide]	CHGB SCG1
1	P05023	ATP1A1	Yes	Sodium/potassium-transporting ATPase subunit alpha-1 (Na(+)/K(+) ATPase alpha-1 subunit) (EC 7.2.2.13) (Sodium pump subunit alpha-1)	ATP1A1	0.000205	0.00206	0.000392	0.000141	0.000747	0.00106	0.000657	0.00119	0.000348	0.000685	0.00071	0.000378	0.00219	0.00086	0.00121	0.00179	0.000898	0.00198	0.000281	0.000783	0.00104	0.00235	0.000201	0.00226	0.000533		0.000191
1	P04181	OAT	No	Ornithine aminotransferase, mitochondrial (EC 2.6.1.13) (Ornithine delta-aminotransferase) (Ornithine--oxo-acid aminotransferase) [Cleaved into: Ornithine aminotransferase, hepatic form; Ornithine aminotransferase, renal form]	OAT
1	P02795	MT2A CES1 MT2	No	Metallothionein-2 (MT-2) (Metallothionein-2A) (Metallothionein-II) (MT-II)	MT2A CES1 MT2
1	P02689	PMP2	No	Myelin P2 protein (Peripheral myelin protein 2)	PMP2
1	P02655	APOC2 APC2	No	Apolipoprotein C-II (Apo-CII) (ApoC-II) (Apolipoprotein C2) [Cleaved into: Proapolipoprotein C-II (ProapoC-II)]	APOC2 APC2
1	P01112	HRAS HRAS1	No	GTPase HRas (EC 3.6.5.2) (H-Ras-1) (Ha-Ras) (Transforming protein p21) (c-H-ras) (p21ras) [Cleaved into: GTPase HRas, N-terminally processed]	HRAS HRAS1
1	P00367	GLUD1 GLUD	No	Glutamate dehydrogenase 1, mitochondrial (GDH 1) (EC 1.4.1.3)	GLUD1 GLUD		0.00174			0.000294		0.000224				0.00055		0.00118	0.000723	0.000336	0.00175	4.72e-05	0.00169	0.000166			0.00153		0.00142
1	O95825	CRYZL1 4P11	No	Quinone oxidoreductase-like protein 1 (EC 1.-.-.-) (Protein 4P11) (Quinone oxidoreductase homolog 1) (QOH-1) (Zeta-crystallin homolog)	CRYZL1 4P11
1	O95772	STARD3NL MENTHO UNQ855/PRO1864	No	STARD3 N-terminal-like protein (MLN64 N-terminal domain homolog)	STARD3NL MENTHO UNQ855/PRO1864
1	O95757	HSPA4L APG1 OSP94	No	Heat shock 70 kDa protein 4L (Heat shock 70-related protein APG-1) (Heat-shock protein family A member 4-like protein) (HSPA4-like protein) (Osmotic stress protein 94)	HSPA4L APG1 OSP94
1	O95741	CPNE6	No	Copine-6 (Copine VI) (Neuronal-copine) (N-copine)	CPNE6
1	O95716	RAB3D GOV RAB16	No	Ras-related protein Rab-3D	RAB3D GOV RAB16
1	O95684	CEP43 FGFR1OP FOP	No	Centrosomal protein 43 (FGFR1 oncogene partner)	CEP43 FGFR1OP FOP
1	O95674	CDS2	No	Phosphatidate cytidylyltransferase 2 (EC 2.7.7.41) (CDP-DAG synthase 2) (CDP-DG synthase 2) (CDP-diacylglycerol synthase 2) (CDS 2) (CDP-diglyceride pyrophosphorylase 2) (CDP-diglyceride synthase 2) (CTP:phosphatidate cytidylyltransferase 2)	CDS2		0.00255			0.00105	0.000321	0.000621				0.00115		0.00198	0.00145	0.00096	0.00159		0.00311				0.00336		0.00248
1	O95671	ASMTL	No	Probable bifunctional dTTP/UTP pyrophosphatase/methyltransferase protein [Includes: dTTP/UTP pyrophosphatase (dTTPase/UTPase) (EC 3.6.1.9) (Nucleoside triphosphate pyrophosphatase) (Nucleotide pyrophosphatase) (Nucleotide PPase); N-acetylserotonin O-methy	ASMTL
1	O95670	ATP6V1G2 ATP6G ATP6G2 NG38	No	V-type proton ATPase subunit G 2 (V-ATPase subunit G 2) (V-ATPase 13 kDa subunit 2) (Vacuolar proton pump subunit G 2)	ATP6V1G2 ATP6G ATP6G2 NG38
1	O95573	ACSL3 ACS3 FACL3 LACS3	No	Fatty acid CoA ligase Acsl3 (Arachidonate--CoA ligase) (EC 6.2.1.15) (Long-chain acyl-CoA synthetase 3) (LACS 3) (Long-chain-fatty-acid--CoA ligase 3) (EC 6.2.1.3) (Medium-chain acyl-CoA ligase Acsl3) (EC 6.2.1.2)	ACSL3 ACS3 FACL3 LACS3
1	O95400	CD2BP2 KIAA1178	No	CD2 antigen cytoplasmic tail-binding protein 2 (CD2 cytoplasmic domain-binding protein 2) (CD2 tail-binding protein 2) (U5 snRNP 52K protein) (U5-52K)	CD2BP2 KIAA1178
1	O95298	NDUFC2 HLC1	No	NADH dehydrogenase [ubiquinone] 1 subunit C2 (Complex I-B14.5b) (CI-B14.5b) (Human lung cancer oncogene 1 protein) (HLC-1) (NADH-ubiquinone oxidoreductase subunit B14.5b)	NDUFC2 HLC1
1	O95202	LETM1	No	Mitochondrial proton/calcium exchanger protein (Leucine zipper-EF-hand-containing transmembrane protein 1)	LETM1
1	O95197	RTN3 ASYIP NSPL2	No	Reticulon-3 (Homolog of ASY protein) (HAP) (Neuroendocrine-specific protein-like 2) (NSP-like protein 2) (Neuroendocrine-specific protein-like II) (NSP-like protein II) (NSPLII)	RTN3 ASYIP NSPL2	3.15e-05	0.0022	9.31e-05		0.000737	0.000672	0.00129	0.000212	6.12e-05		0.00164	0.000289	0.00171	0.0022	0.00159	0.00163	0.000215	0.00168		0.000347	0.000118	0.00316	0.000305	0.00309	0.000587
1	O95167	NDUFA3	No	NADH dehydrogenase [ubiquinone] 1 alpha subcomplex subunit 3 (Complex I-B9) (CI-B9) (NADH-ubiquinone oxidoreductase B9 subunit)	NDUFA3
1	O94919	ENDOD1 KIAA0830	No	Endonuclease domain-containing 1 protein (EC 3.1.30.-)	ENDOD1 KIAA0830	0.000452	0.02	0.000961	0.000354	0.00726	0.00828	0.00901	0.00369	0.000106	0.00161	0.01	0.00147	0.02	0.02	0.01	0.01	0.00271	0.02	0.00437	0.0023	0.000992	0.03	0.000415	0.03	0.00331			0.00124
1	O94911	ABCA8 KIAA0822	No	ABC-type organic anion transporter ABCA8 (EC 7.6.2.-) (ATP-binding cassette sub-family A member 8)	ABCA8 KIAA0822
1	O94910	ADGRL1 KIAA0821 LEC2 LPHN1	No	Adhesion G protein-coupled receptor L1 (Calcium-independent alpha-latrotoxin receptor 1) (CIRL-1) (Latrophilin-1) (Lectomedin-2)	ADGRL1 KIAA0821 LEC2 LPHN1
1	O94856	NFASC KIAA0756	No	Neurofascin	NFASC KIAA0756
1	O94850	DDN KIAA0749	No	Dendrin	DDN KIAA0749
1	O94811	TPPP TPPP1	No	Tubulin polymerization-promoting protein (TPPP) (EC 3.6.5.-) (25 kDa brain-specific protein) (TPPP/p25) (p24) (p25-alpha)	TPPP TPPP1
1	O76024	WFS1	No	Wolframin	WFS1
1	O75970	MPDZ MUPP1	No	Multiple PDZ domain protein (Multi-PDZ domain protein 1)	MPDZ MUPP1
1	O75914	PAK3 OPHN3	No	Serine/threonine-protein kinase PAK 3 (EC 2.7.11.1) (Beta-PAK) (Oligophrenin-3) (p21-activated kinase 3) (PAK-3)	PAK3 OPHN3
1	O75864	PPP1R37 KIAA1986 LRRC68	No	Protein phosphatase 1 regulatory subunit 37 (Leucine-rich repeat-containing protein 68)	PPP1R37 KIAA1986 LRRC68
1	O75828	CBR3	No	Carbonyl reductase [NADPH] 3 (EC 1.1.1.184) (NADPH-dependent carbonyl reductase 3) (Short chain dehydrogenase/reductase family 21C member 2)	CBR3
1	O75822	EIF3J EIF3S1 PRO0391	No	Eukaryotic translation initiation factor 3 subunit J (eIF3j) (Eukaryotic translation initiation factor 3 subunit 1) (eIF-3-alpha) (eIF3 p35)	EIF3J EIF3S1 PRO0391
1	O75781	PALM KIAA0270	No	Paralemmin-1 (Paralemmin)	PALM KIAA0270
1	O75431	MTX2	No	Metaxin-2 (Mitochondrial outer membrane import complex protein 2)	MTX2
1	O75410	TACC1 KIAA1103	No	Transforming acidic coiled-coil-containing protein 1 (Gastric cancer antigen Ga55) (Taxin-1)	TACC1 KIAA1103
1	O75396	SEC22B SEC22L1	No	Vesicle-trafficking protein SEC22b (ER-Golgi SNARE of 24 kDa) (ERS-24) (ERS24) (SEC22 vesicle-trafficking protein homolog B) (SEC22 vesicle-trafficking protein-like 1)	SEC22B SEC22L1		0.00183		0.00023	0.00156	0.00138	0.00135	0.000284		0.000111	0.00213	0.000414	0.00353	0.00336	0.00283	0.00409	0.00046	0.00308	0.000253	0.000197	0.00025	0.0042	0.000124	0.0048	0.000275
1	O75390	CS	No	Citrate synthase, mitochondrial (EC 2.3.3.1) (Citrate (Si)-synthase)	CS	0.000139	0.02	0.000728	0.000158	0.00669	0.00625	0.00636	0.00205		0.000445	0.00923	0.000971	0.01	0.01	0.00845	0.02	0.00351	0.02	0.00344	0.000602	0.00107	0.03	0.00168	0.02	0.00282			0.000362
1	O75382	TRIM3 BERP RNF22 RNF97	No	Tripartite motif-containing protein 3 (Brain-expressed RING finger protein) (RING finger protein 22) (RING finger protein 97)	TRIM3 BERP RNF22 RNF97
1	O75363	BCAS1 AIBC1 NABC1	No	Breast carcinoma-amplified sequence 1 (Amplified and overexpressed in breast cancer) (Novel amplified in breast cancer 1)	BCAS1 AIBC1 NABC1
1	O75348	ATP6V1G1 ATP6G ATP6G1 ATP6J	No	V-type proton ATPase subunit G 1 (V-ATPase subunit G 1) (V-ATPase 13 kDa subunit 1) (Vacuolar proton pump subunit G 1) (Vacuolar proton pump subunit M16)	ATP6V1G1 ATP6G ATP6G1 ATP6J		0.000726		0.000427	0.000674	0.00042	0.000326	0.000326		0.00148	0.00154	0.000473	0.00242	0.00145	0.000429	0.00271		0.00101	0.000229			0.00211		0.00274
1	O75312	ZPR1 ZNF259	No	Zinc finger protein ZPR1 (Zinc finger protein 259)	ZPR1 ZNF259
1	O75306	NDUFS2	No	NADH dehydrogenase [ubiquinone] iron-sulfur protein 2, mitochondrial (EC 7.1.1.2) (Complex I-49kD) (CI-49kD) (NADH-ubiquinone oxidoreductase 49 kDa subunit)	NDUFS2
1	O75157	TSC22D2 KIAA0669 TILZ4	No	TSC22 domain family protein 2 (TSC22-related-inducible leucine zipper protein 4)	TSC22D2 KIAA0669 TILZ4
1	O75151	PHF2 CENP-35 KIAA0662	No	Lysine-specific demethylase PHF2 (EC 1.14.11.-) (GRC5) (PHD finger protein 2)	PHF2 CENP-35 KIAA0662
1	O75145	PPFIA3 KIAA0654	No	Liprin-alpha-3 (Protein tyrosine phosphatase receptor type f polypeptide-interacting protein alpha-3) (PTPRF-interacting protein alpha-3)	PPFIA3 KIAA0654
1	O75129	ASTN2 KIAA0634	No	Astrotactin-2	ASTN2 KIAA0634
1	O75128	COBL KIAA0633	No	Protein cordon-bleu	COBL KIAA0633
1	O75122	CLASP2 KIAA0627	No	CLIP-associating protein 2 (Cytoplasmic linker-associated protein 2) (Protein Orbit homolog 2) (hOrbit2)	CLASP2 KIAA0627
1	O75116	ROCK2 KIAA0619	No	Rho-associated protein kinase 2 (EC 2.7.11.1) (Rho kinase 2) (Rho-associated, coiled-coil-containing protein kinase 2) (Rho-associated, coiled-coil-containing protein kinase II) (ROCK-II) (p164 ROCK-2)	ROCK2 KIAA0619	8.48e-05	0.00424		9.18e-05	0.00137	0.0012	0.00165	0.000319	1.88e-05	9.92e-05	0.00234	0.000176	0.00546	0.00412	0.00315	0.00438	0.000595	0.00685	0.000295	0.000441	0.000127	0.00536	0.000149	0.00485	0.000485
1	O75112	LDB3 KIAA0613 ZASP	No	LIM domain-binding protein 3 (Protein cypher) (Z-band alternatively spliced PDZ-motif protein)	LDB3 KIAA0613 ZASP
1	O75110	ATP9A ATPIIA KIAA0611	No	Probable phospholipid-transporting ATPase IIA (EC 7.6.2.1) (ATPase class II type 9A)	ATP9A ATPIIA KIAA0611
1	O75051	PLXNA2 KIAA0463 OCT PLXN2 UNQ209/PRO235	No	Plexin-A2 (Semaphorin receptor OCT)	PLXNA2 KIAA0463 OCT PLXN2 UNQ209/PRO235
1	O75027	ABCB7 ABC7	No	Iron-sulfur clusters transporter ABCB7, mitochondrial (ATP-binding cassette sub-family B member 7, mitochondrial) (ATP-binding cassette transporter 7) (ABC transporter 7 protein)	ABCB7 ABC7
1	O60939	SCN2B UNQ326/PRO386	No	Sodium channel subunit beta-2	SCN2B UNQ326/PRO386
1	O60763	USO1 VDP	No	General vesicular transport factor p115 (Protein USO1 homolog) (Transcytosis-associated protein) (TAP) (Vesicle-docking protein)	USO1 VDP																										0.000912					0.000372
1	O60741	HCN1 BCNG1	No	Potassium/sodium hyperpolarization-activated cyclic nucleotide-gated channel 1 (Brain cyclic nucleotide-gated channel 1) (BCNG-1)	HCN1 BCNG1
1	O60503	ADCY9 KIAA0520	No	Adenylate cyclase type 9 (EC 4.6.1.1) (ATP pyrophosphate-lyase 9) (Adenylate cyclase type IX) (ACIX) (Adenylyl cyclase 9) (AC9)	ADCY9 KIAA0520
1	O60331	PIP5K1C KIAA0589	No	Phosphatidylinositol 4-phosphate 5-kinase type-1 gamma (PIP5K1gamma) (PtdIns(4)P-5-kinase 1 gamma) (EC 2.7.1.68) (Type I phosphatidylinositol 4-phosphate 5-kinase gamma)	PIP5K1C KIAA0589
1	O60282	KIF5C KIAA0531 NKHC2	No	Kinesin heavy chain isoform 5C (Kinesin heavy chain neuron-specific 2)	KIF5C KIAA0531 NKHC2
1	O60271	SPAG9 HSS KIAA0516 MAPK8IP4 SYD1 HLC6	No	C-Jun-amino-terminal kinase-interacting protein 4 (JIP-4) (JNK-interacting protein 4) (Cancer/testis antigen 89) (CT89) (Human lung cancer oncogene 6 protein) (HLC-6) (JNK-associated leucine-zipper protein) (JLP) (Mitogen-activated protein kinase 8-intera	SPAG9 HSS KIAA0516 MAPK8IP4 SYD1 HLC6
1	O60231	DHX16 DBP2 DDX16 KIAA0577 PRP2	No	Pre-mRNA-splicing factor ATP-dependent RNA helicase DHX16 (EC 3.6.4.13) (ATP-dependent RNA helicase #3) (DEAH-box protein 16)	DHX16 DBP2 DDX16 KIAA0577 PRP2
1	O43865	AHCYL1 DCAL IRBIT XPVKONA	No	S-adenosylhomocysteine hydrolase-like protein 1 (DC-expressed AHCY-like molecule) (IP(3)Rs binding protein released with IP(3)) (IRBIT) (Putative adenosylhomocysteinase 2) (S-adenosyl-L-homocysteine hydrolase 2) (AdoHcyase 2)	AHCYL1 DCAL IRBIT XPVKONA
1	O43861	ATP9B ATPIIB NEO1L HUSSY-20	No	Probable phospholipid-transporting ATPase IIB (EC 7.6.2.1) (ATPase class II type 9B)	ATP9B ATPIIB NEO1L HUSSY-20
1	O43852	CALU	No	Calumenin (Crocalbin) (IEF SSP 9302)	CALU		0.00311	1.26e-05	0.000155	0.000969	0.00122	0.000371				0.00377	2.59e-05	0.00477	0.00334	0.003	0.0024	0.000443	0.00394	0.000401			0.0059		0.00375
1	O43815	STRN	No	Striatin	STRN
1	O43615	TIMM44 MIMT44 TIM44	No	Mitochondrial import inner membrane translocase subunit TIM44	TIMM44 MIMT44 TIM44
1	O43526	KCNQ2	No	Potassium voltage-gated channel subfamily KQT member 2 (KQT-like 2) (Neuroblastoma-specific potassium channel subunit alpha KvLQT2) (Voltage-gated potassium channel subunit Kv7.2)	KCNQ2
1	O43432	EIF4G3	No	Eukaryotic translation initiation factor 4 gamma 3 (eIF-4-gamma 3) (eIF-4G 3) (eIF4G 3) (eIF-4-gamma II) (eIF4GII)	EIF4G3
1	O43426	SYNJ1 KIAA0910	No	Synaptojanin-1 (EC 3.1.3.36) (Synaptic inositol 1,4,5-trisphosphate 5-phosphatase 1)	SYNJ1 KIAA0910
1	O43399	TPD52L2	No	Tumor protein D54 (hD54) (Tumor protein D52-like 2)	TPD52L2	0.000348	0.00525	0.00055	0.000477	0.0011	0.00254	0.00181				0.00377	0.000391	0.00677	0.00397	0.00295	0.00406		0.00634	0.00222	0.00119	0.000215	0.00936	0.000223	0.00553	0.000225
1	O43310	CTIF KIAA0427	No	CBP80/20-dependent translation initiation factor	CTIF KIAA0427
1	O43295	SRGAP3 ARHGAP14 KIAA0411 KIAA1156 MEGAP SRGAP2	No	SLIT-ROBO Rho GTPase-activating protein 3 (srGAP3) (Mental disorder-associated GAP) (Rho GTPase-activating protein 14) (WAVE-associated Rac GTPase-activating protein) (WRP)	SRGAP3 ARHGAP14 KIAA0411 KIAA1156 MEGAP SRGAP2
1	O43293	DAPK3 ZIPK	No	Death-associated protein kinase 3 (DAP kinase 3) (EC 2.7.11.1) (DAP-like kinase) (Dlk) (MYPT1 kinase) (Zipper-interacting protein kinase) (ZIP-kinase)	DAPK3 ZIPK
1	O43169	CYB5B CYB5M OMB5	No	Cytochrome b5 type B (Cytochrome b5 outer mitochondrial membrane isoform)	CYB5B CYB5M OMB5	0.0015	0.01	0.00164		0.00345	0.00189	0.00353			0.000699	0.00609		0.01	0.00701	0.00384	0.00895		0.01	0.00465			0.01		0.00914	0.00245
1	O43166	SIPA1L1 E6TP1 KIAA0440	No	Signal-induced proliferation-associated 1-like protein 1 (SIPA1-like protein 1) (High-risk human papilloma viruses E6 oncoproteins targeted protein 1) (E6-targeted protein 1)	SIPA1L1 E6TP1 KIAA0440
1	O43150	ASAP2 DDEF2 KIAA0400	No	Arf-GAP with SH3 domain, ANK repeat and PH domain-containing protein 2 (Development and differentiation-enhancing factor 2) (Paxillin-associated protein with ARF GAP activity 3) (PAG3) (Pyk2 C-terminus-associated protein) (PAP)	ASAP2 DDEF2 KIAA0400	0.000422	0.000961			0.000429	0.000371	0.000456	8.98e-05			0.000714	3.33e-05	0.00104	0.000761	0.000199	0.000993	0.000182	0.00177		0.000167	1.28e-05	0.00138		0.00098
1	O15514	POLR2D	No	DNA-directed RNA polymerase II subunit RPB4 (RNA polymerase II subunit B4) (DNA-directed RNA polymerase II subunit D) (RNA polymerase II 16 kDa subunit) (RPB16)	POLR2D
1	O15270	SPTLC2 KIAA0526 LCB2	No	Serine palmitoyltransferase 2 (EC 2.3.1.50) (Long chain base biosynthesis protein 2) (LCB 2) (Long chain base biosynthesis protein 2a) (LCB2a) (Serine-palmitoyl-CoA transferase 2) (SPT 2)	SPTLC2 KIAA0526 LCB2
1	O15254	ACOX3 BRCOX PRCOX	No	Peroxisomal acyl-coenzyme A oxidase 3 (EC 1.3.3.6) (Branched-chain acyl-CoA oxidase) (BRCACox) (Pristanoyl-CoA oxidase)	ACOX3 BRCOX PRCOX
1	O15079	SNPH KIAA0374	No	Syntaphilin	SNPH KIAA0374
1	O15061	SYNM DMN KIAA0353 SYN	No	Synemin (Desmuslin)	SYNM DMN KIAA0353 SYN
1	O14976	GAK	No	Cyclin-G-associated kinase (EC 2.7.11.1)	GAK
1	O14975	SLC27A2 ACSVL1 FACVL1 FATP2 VLACS	No	Very long-chain acyl-CoA synthetase (VLACS) (VLCS) (EC 6.2.1.-) (Arachidonate--CoA ligase) (EC 6.2.1.15) (Fatty acid transport protein 2) (FATP-2) (Fatty-acid-coenzyme A ligase, very long-chain 1) (Long-chain-fatty-acid--CoA ligase) (EC 6.2.1.3) (Phytanat	SLC27A2 ACSVL1 FACVL1 FATP2 VLACS
1	O14929	HAT1 KAT1	No	Histone acetyltransferase type B catalytic subunit (EC 2.3.1.48) (Histone acetyltransferase 1)	HAT1 KAT1
1	O14841	OPLAH	No	5-oxoprolinase (EC 3.5.2.9) (5-oxo-L-prolinase) (5-OPase) (Pyroglutamase)	OPLAH
1	O14810	CPLX1	No	Complexin-1 (Complexin I) (CPX I) (Synaphin-2)	CPLX1
1	O14807	MRAS RRAS3	No	Ras-related protein M-Ras (EC 3.6.5.2) (Ras-related protein R-Ras3)	MRAS RRAS3
1	O14787	TNPO2	No	Transportin-2 (Karyopherin beta-2b)	TNPO2
1	O14745	SLC9A3R1 NHERF NHERF1	No	Na(+)/H(+) exchange regulatory cofactor NHE-RF1 (NHERF-1) (Ezrin-radixin-moesin-binding phosphoprotein 50) (EBP50) (Regulatory cofactor of Na(+)/H(+) exchanger) (Sodium-hydrogen exchanger regulatory factor 1) (Solute carrier family 9 isoform A3 regulatory	SLC9A3R1 NHERF NHERF1	0.000285	0.00477	0.000792	0.000297	0.00166	0.00233	0.00184	0.00245	0.000141	0.00159	0.00418	0.00164	0.0055	0.00325	0.00349	0.00346	0.00481	0.00477	0.000663	0.00194	0.00166	0.00476	0.000974	0.00383	0.00153		0.000924
1	O14683	TP53I11 PIG11	No	Tumor protein p53-inducible protein 11 (p53-induced gene 11 protein)	TP53I11 PIG11
1	O14639	ABLIM1 ABLIM KIAA0059 LIMAB1	No	Actin-binding LIM protein 1 (abLIM-1) (Actin-binding LIM protein family member 1) (Actin-binding double zinc finger protein) (LIMAB1) (Limatin)	ABLIM1 ABLIM KIAA0059 LIMAB1
1	O14617	AP3D1 PRO0039	No	AP-3 complex subunit delta-1 (AP-3 complex subunit delta) (Adaptor-related protein complex 3 subunit delta-1) (Delta-adaptin)	AP3D1 PRO0039
1	O14576	DYNC1I1 DNCI1 DNCIC1	No	Cytoplasmic dynein 1 intermediate chain 1 (Cytoplasmic dynein intermediate chain 1) (Dynein intermediate chain 1, cytosolic) (DH IC-1)	DYNC1I1 DNCI1 DNCIC1
1	O14531	DPYSL4 CRMP3 ULIP4	No	Dihydropyrimidinase-related protein 4 (DRP-4) (Collapsin response mediator protein 3) (CRMP-3) (UNC33-like phosphoprotein 4) (ULIP-4)	DPYSL4 CRMP3 ULIP4
1	O00767	SCD FADS5 SCD1 SCDOS	No	Stearoyl-CoA desaturase (hSCD1) (EC 1.14.19.1) (Acyl-CoA desaturase) (Delta(9)-desaturase) (Delta-9 desaturase) (Fatty acid desaturase)	SCD FADS5 SCD1 SCDOS
1	O00533	CHL1 CALL	No	Neural cell adhesion molecule L1-like protein (Close homolog of L1) [Cleaved into: Processed neural cell adhesion molecule L1-like protein]	CHL1 CALL
1	O00410	IPO5 KPNB3 RANBP5	No	Importin-5 (Imp5) (Importin subunit beta-3) (Karyopherin beta-3) (Ran-binding protein 5) (RanBP5)	IPO5 KPNB3 RANBP5		0.000694	5.79e-05	5.43e-05		4.25e-05				0.000248	0.000337	4.99e-05	0.00184	0.000863	4.6e-05	0.00053		0.00136				0.0013		0.00104	9.32e-05				0.000129															0.000109
1	O00273	DFFA DFF1 DFF45 H13	No	DNA fragmentation factor subunit alpha (DNA fragmentation factor 45 kDa subunit) (DFF-45) (Inhibitor of CAD) (ICAD)	DFFA DFF1 DFF45 H13
1	O00214	LGALS8	No	Galectin-8 (Gal-8) (Po66 carbohydrate-binding protein) (Po66-CBP) (Prostate carcinoma tumor antigen 1) (PCTA-1)	LGALS8
1	O00193	SMAP C11orf58	No	Small acidic protein	SMAP C11orf58
1	O00154	ACOT7 BACH	No	Cytosolic acyl coenzyme A thioester hydrolase (EC 3.1.2.2) (Acyl-CoA thioesterase 7) (Brain acyl-CoA hydrolase) (BACH) (hBACH) (CTE-IIa) (CTE-II) (Long chain acyl-CoA thioester hydrolase)	ACOT7 BACH
1	K7N799	AARSD1	No	Alanyl-tRNA-editing protein Aarsd1	AARSD1
1	K7ELL7	PRKCSH	No	Glucosidase 2 subunit beta	PRKCSH
1	J3KTN0	EIF4A1	Yes	Eukaryotic initiation factor 4A-I (Fragment)	EIF4A1
1	J3KRT6	OSBPL1A	No	Oxysterol-binding protein-related protein 1	OSBPL1A
1	J3KPF0	HECTD4	No	Probable E3 ubiquitin-protein ligase HECTD4	HECTD4
1	H7BYR8	MBP	No	Myelin basic protein	MBP
1	H3BTN5	PKM	Yes	Pyruvate kinase (EC 2.7.1.40) (Fragment)	PKM
1	G3V292	PPP2R5C	No	Serine/threonine-protein phosphatase 2A 56 kDa regulatory subunit gamma isoform	PPP2R5C
1	F8W7C6	RPL10	No	60S ribosomal protein L10	RPL10
1	F8W543	NAP1L1	No	Nucleosome assembly protein 1-like 1	NAP1L1
1	F8W0P7	ATP5F1B	No	ATP synthase subunit beta, mitochondrial (Fragment)	ATP5F1B
1	F8VQZ7	METAP2	No	Methionine aminopeptidase 2 (MAP 2) (MetAP 2) (EC 3.4.11.18) (Initiation factor 2-associated 67 kDa glycoprotein) (Peptidase M) (p67) (p67eIF2)	METAP2
1	F1T0E5	CADPS	No	Calcium-dependent secretion activator 1	CADPS
1	D6RC85	RAP1GDS1	No	Rap1 GTPase-GDP dissociation stimulator 1	RAP1GDS1
1	C9JTK4	AP2M1	No	AP-2 complex subunit mu (Fragment)	AP2M1
1	C9J0U9	EIPR1	No	EARP and GARP complex-interacting protein 1 (Fragment)	EIPR1
1	C9J028	GPM6B	No	Neuronal membrane glycoprotein M6-b (Fragment)	GPM6B
1	B5MCC5	DLG2	No	Disks large homolog 2 (cDNA FLJ54724, highly similar to Discs large homolog 2)	DLG2
1	B1AJS1	ASTN1	No	Astrotactin-1	ASTN1
1	A8MVW0	FAM171A2	No	Protein FAM171A2	FAM171A2
1	A6NKD9	CCDC85C	No	Coiled-coil domain-containing protein 85C	CCDC85C
1	A0FGR8	ESYT2 FAM62B KIAA1228	No	Extended synaptotagmin-2 (E-Syt2) (Chr2Syt)	ESYT2 FAM62B KIAA1228
1	A0A804HKE2	ACTN1	Yes	Alpha-actinin-1	ACTN1
1	A0A7P0T936	MAPT	No	Microtubule-associated protein	MAPT
1	A0A7I2V5W9	PABPC4	No	Polyadenylate-binding protein (PABP) (Fragment)	PABPC4
1	A0A5F9ZI40	ANK2	No	Ankyrin-2	ANK2
1	A0A5F9ZHR4	AQP4	No	Aquaporin-4	AQP4
1	A0A2R8YH90	TPM4	No	Tropomyosin alpha-4 chain (Fragment)	TPM4
1	A0A2R8Y5Q8	TBCE	No	Tubulin-folding cofactor E (Tubulin-specific chaperone E)	TBCE
1	A0A1C7CYX9	DPYSL2	No	Dihydropyrimidinase-related protein 2	DPYSL2
1	A0A1B0GTW6	EPB41L1	No	Band 4.1-like protein 1	EPB41L1
1	A0A0U1RQL8	GSN	Yes	Macrophage-capping protein (Actin regulatory protein CAP-G) (Fragment)	GSN
1	A0A087X2C4	PCDH7	No	Protocadherin-7 (Fragment)	PCDH7
1	A0A087WWT3	ALB	Yes	Albumin	ALB																											0.00077
1	A0A087WVF7	ITSN2	No	Intersectin-2	ITSN2
1	Q99961	SH3GL1 CNSA1 SH3D2B	No	Endophilin-A2 (EEN fusion partner of MLL) (Endophilin-2) (Extra eleven-nineteen leukemia fusion gene protein) (EEN) (SH3 domain protein 2B) (SH3 domain-containing GRB2-like protein 1)	SH3GL1 CNSA1 SH3D2B		0.000612					0.000217						0.000643	0.000909	0.000279			0.00151				0.000422		0.000815
1	Q14643	ITPR1 INSP3R1	No	Inositol 1,4,5-trisphosphate receptor type 1 (IP3 receptor isoform 1) (IP3R 1) (InsP3R1) (Type 1 inositol 1,4,5-trisphosphate receptor) (Type 1 InsP3 receptor)	ITPR1 INSP3R1		0.000211			3.25e-05		7.62e-05				0.000172		0.000235	0.000324	8.21e-05	0.00027		0.000315			3.64e-06	0.000327		0.000384
1	P13747	HLA-E HLA-6.2 HLAE	No	HLA class I histocompatibility antigen, alpha chain E (MHC class I antigen E) [Cleaved into: Soluble HLA class I histocompatibility antigen, alpha chain E (sHLA-E)]	HLA-E HLA-6.2 HLAE		0.000995	0.000108		0.000326	0.000255	0.000372				0.00016		0.00144		0.000532	0.0022		0.00133				0.00188		0.00135
2	Q9NZT1	CALML5 CLSP	No	Calmodulin-like protein 5 (Calmodulin-like skin protein)	CALML5 CLSP																											0.000952	3.01																0.00128
2	Q6N069	NAA16 NARG1L NAT2	No	N-alpha-acetyltransferase 16, NatA auxiliary subunit (NMDA receptor-regulated 1-like protein) (NARG1-like protein)	NAA16 NARG1L NAT2																												0.00607
2	P68431	H3C1 H3FA HIST1H3A; H3C2 H3FL HIST1H3B; H3C3 H3FC HIST1H3C; H3C4 H3FB HIST1H3D; H3C6 H3FD HIST1H3E; H3C7 H3FI HIST1H3F; H3C8 H3FH HIST1H3G; H3C10 H3FK HIST1H3H; H3C11 H3FF HIST1H3I; H3C12 H3FJ HIST1H3J	No	Histone H3.1 (Histone H3/a) (Histone H3/b) (Histone H3/c) (Histone H3/d) (Histone H3/f) (Histone H3/h) (Histone H3/i) (Histone H3/j) (Histone H3/k) (Histone H3/l)	H3C1 H3FA HIST1H3A; H3C2 H3FL HIST1H3B; H3C3 H3FC HIST1H3C; H3C4 H3FB HIST1H3D; H3C6 H3FD HIST1H3E; H3C7 H3FI HIST1H3F; H3C8 H3FH HIST1H3G; H3C10 H3FK HIST1H3H; H3C11 H3FF HIST1H3I; H3C12 H3FJ HIST1H3J			0.00497		0.0041																			0.00308				0.00885			0.01	0.0087	0.00711										0.00124
2	P48594	SERPINB4 PI11 SCCA2	No	Serpin B4 (Leupin) (Peptidase inhibitor 11) (PI-11) (Squamous cell carcinoma antigen 2) (SCCA-2)	SERPINB4 PI11 SCCA2
2	P31947	SFN HME1	No	14-3-3 protein sigma (Epithelial cell marker protein 1) (Stratifin)	SFN HME1	0.000598	0.01	0.00136	0.000952	0.00508	0.00685	0.00506	0.0031	0.000762	0.00178	0.00863	0.00205	0.01	0.00934	0.00943	0.01	0.00366	0.01	0.000923	0.00187	0.0015	0.00772	0.00159	0.01	0.0023		0.000361	0.38			0.00157	0.00113	0.00106							0.000281
2	P14923	JUP CTNNG DP3	No	Junction plakoglobin (Catenin gamma) (Desmoplakin III) (Desmoplakin-3)	JUP CTNNG DP3																										0.000166		0.66		0.000269	0.000553		0.000553						0.000178	0.000593	0.00216	0.00113	0.00109	0.00047
2	P10599	TXN TRDX TRX TRX1	No	Thioredoxin (Trx) (ATL-derived factor) (ADF) (Surface-associated sulphydryl protein) (SASP) (allergen Hom s Trx)	TXN TRDX TRX TRX1	0.00154	0.02	0.00489	0.00174	0.00886	0.01	0.01	0.00731	0.00081	0.00161	0.02	0.00235	0.03	0.02	0.01	0.02	0.00776	0.03	0.00618	0.00615	0.00707	0.01	0.00309	0.01	0.00893		0.00352	0.81
2	P04792	HSPB1 HSP27 HSP28	No	Heat shock protein beta-1 (HspB1) (28 kDa heat shock protein) (Estrogen-regulated 24 kDa protein) (Heat shock 27 kDa protein) (HSP 27) (Stress-responsive protein 27) (SRP27)	HSPB1 HSP27 HSP28	0.00264	0.05	0.00549	0.00744	0.01	0.04	0.04	0.0017	0.000763	0.00393	0.09	0.00448	0.09	0.08	0.05	0.04	0.01	0.04	0.00934	0.01	0.01	0.06	0.01	0.07	0.01			0.62	0.000823									7.93e-05					0.0029
2	P01876	IGHA1	No	Immunoglobulin heavy constant alpha 1 (Ig alpha-1 chain C region) (Ig alpha-1 chain C region BUR) (Ig alpha-1 chain C region TRO)	IGHA1	1.91	1.4	3.03	1.27	0.68	0.67	1.59	0.68	2.18	1.26	1.07	1.56	0.34	1.07	1.44	1.36	0.83	0.52	1.59	0.98	0.91	1.19	1.84	0.78	1.04	1.62	3.08	1.38	2.01	2.53	1.83	1.7	1.7		1.61	2.2	2.67	3.03	3.34	3.4	2.11	2.7	1.53	2.68
2	P01857	IGHG1	No	Immunoglobulin heavy constant gamma 1 (Ig gamma-1 chain C region) (Ig gamma-1 chain C region EU) (Ig gamma-1 chain C region KOL) (Ig gamma-1 chain C region NIE)	IGHG1	6.77	3.74	7.05	6.69	5.42	3.42	5.16	3.79	7.97	5.24	3.41	5.99	2.63	3.8	4.46	3.75	3.39	2.9	6.18	7.09	4.59	2.2	6.95	2.52	5.78	2.48	5.85	2.98	3.7	3.24	2.79	3.52	3.18	4.39	2.65	3.01	2.75	3.58	3.4	2.53	3	2.79	4.24	2.57
2	O00391	QSOX1 QSCN6 UNQ2520/PRO6013	No	Sulfhydryl oxidase 1 (hQSOX) (EC 1.8.3.2) (Quiescin Q6)	QSOX1 QSCN6 UNQ2520/PRO6013	0.000212		6.13e-05	8.12e-05			7.69e-05	6.96e-05			0.000149			0.000138		0.000145			0.000116	0.000151	7.1e-05	8.26e-05	7.84e-05	8.94e-05				0.00144
2	U3KPS2	PRTN3	No	Myeloblastin	PRTN3
2	Q9Y4K1	CRYBG1 AIM1	No	Beta/gamma crystallin domain-containing protein 1 (Absent in melanoma 1 protein)	CRYBG1 AIM1																												0.000432
2	Q9Y446	PKP3	No	Plakophilin-3	PKP3																											0.000869	0.02
2	Q9Y3R4	NEU2	No	Sialidase-2 (EC 3.2.1.18) (Cytosolic sialidase) (N-acetyl-alpha-neuraminidase 2)	NEU2																												0.00405
2	Q9Y3B8	REXO2 SFN SMFN CGI-114	No	Oligoribonuclease, mitochondrial (EC 3.1.-.-) (RNA exonuclease 2 homolog) (Small fragment nuclease)	REXO2 SFN SMFN CGI-114																												0.00067											4.06e-05
2	Q9Y337	KLK5 SCTE UNQ570/PRO1132	No	Kallikrein-5 (EC 3.4.21.-) (Kallikrein-like protein 2) (KLK-L2) (Stratum corneum tryptic enzyme)	KLK5 SCTE UNQ570/PRO1132																												0.00738
2	Q9UKR3	KLK13 KLKL4	No	Kallikrein-13 (EC 3.4.21.-) (Kallikrein-like protein 4) (KLK-L4)	KLK13 KLKL4
2	Q9UIV8	SERPINB13 PI13	No	Serpin B13 (HaCaT UV-repressible serpin) (Hurpin) (Headpin) (Peptidase inhibitor 13) (PI-13) (Proteinase inhibitor 13)	SERPINB13 PI13																												0.02														0.00139
2	Q9UI42	CPA4 CPA3 UNQ694/PRO1339	No	Carboxypeptidase A4 (EC 3.4.17.-) (Carboxypeptidase A3)	CPA4 CPA3 UNQ694/PRO1339																												0.03
2	Q9UGM3	DMBT1 GP340	No	Deleted in malignant brain tumors 1 protein (Glycoprotein 340) (Gp-340) (Hensin) (Salivary agglutinin) (SAG) (Surfactant pulmonary-associated D-binding protein)	DMBT1 GP340
2	Q9UBX7	KLK11 PRSS20 TLSP UNQ649/PRO1279	No	Kallikrein-11 (hK11) (EC 3.4.21.-) (Hippostasin) (Serine protease 20) (Trypsin-like protease) [Cleaved into: Kallikrein-11 inactive chain 1; Kallikrein-11 inactive chain 2]	KLK11 PRSS20 TLSP UNQ649/PRO1279																												0.00141
2	Q9UBH0	IL36RN FIL1D IL1F5 IL1HY1 IL1L1 IL1RP3 UNQ1896/PRO4342	No	Interleukin-36 receptor antagonist protein (IL-36Ra) (FIL1 delta) (IL-1-related protein 3) (IL-1RP3) (Interleukin-1 HY1) (IL-1HY1) (Interleukin-1 delta) (IL-1 delta) (Interleukin-1 family member 5) (IL-1F5) (Interleukin-1 receptor antagonist homolog 1) (I	IL36RN FIL1D IL1F5 IL1HY1 IL1L1 IL1RP3 UNQ1896/PRO4342																												0.01												0.00162
2	Q9UBG3	CRNN C1orf10 DRC1 PDRC1 SEP53	No	Cornulin (53 kDa putative calcium-binding protein) (53 kDa squamous epithelial-induced stress protein) (58 kDa heat shock protein) (Squamous epithelial heat shock protein 53) (Tumor-related protein)	CRNN C1orf10 DRC1 PDRC1 SEP53
2	Q9UBC9	SPRR3 SPRC	No	Small proline-rich protein 3 (22 kDa pancornulin) (Cornifin beta) (Esophagin)	SPRR3 SPRC
2	Q9P0G3	KLK14 KLKL6	No	Kallikrein-14 (hK14) (EC 3.4.21.-) (Kallikrein-like protein 6) (KLK-L6)	KLK14 KLKL6
2	Q9NZH8	IL36G IL1E IL1F9 IL1H1 IL1RP2 UNQ2456/PRO5737	No	Interleukin-36 gamma (IL-1-related protein 2) (IL-1RP2) (Interleukin-1 epsilon) (IL-1 epsilon) (Interleukin-1 family member 9) (IL-1F9) (Interleukin-1 homolog 1) (IL-1H1)	IL36G IL1E IL1F9 IL1H1 IL1RP2 UNQ2456/PRO5737																												0.08
2	Q9NP55	BPIFA1 LUNX NASG PLUNC SPLUNC1 SPURT UNQ787/PRO1606	No	BPI fold-containing family A member 1 (Lung-specific protein X) (Nasopharyngeal carcinoma-related protein) (Palate lung and nasal epithelium clone protein) (Secretory protein in upper respiratory tracts) (Short PLUNC1) (SPLUNC1) (Tracheal epithelium-enric	BPIFA1 LUNX NASG PLUNC SPLUNC1 SPURT UNQ787/PRO1606
2	Q9HCY8	S100A14 S100A15	No	Protein S100-A14 (S100 calcium-binding protein A14) (S114)	S100A14 S100A15
2	Q9HC84	MUC5B MUC5	No	Mucin-5B (MUC-5B) (Cervical mucin) (High molecular weight salivary mucin MG1) (Mucin-5 subtype B, tracheobronchial) (Sublingual gland mucin)	MUC5B MUC5
2	Q9H2S5	RNF39 HZFW	No	RING finger protein 39 (Protein HZFw)	RNF39 HZFW																												0.000614
2	Q9H237	PORCN MG61 PORC PPN	No	Protein-serine O-palmitoleoyltransferase porcupine (EC 2.3.1.250) (Protein MG61)	PORCN MG61 PORC PPN
2	Q9H190	SDCBP2 SITAC18	No	Syntenin-2 (Similar to TACIP18) (SITAC) (Syndecan-binding protein 2)	SDCBP2 SITAC18																												0.00478
2	Q9BYD5	CNFN	No	Cornifelin	CNFN
2	Q9BRX8	PRXL2A C10orf58 FAM213A PAMM PRO2290 PSEC0139 UNQ611/PRO1198	No	Peroxiredoxin-like 2A (Peroxiredoxin-like 2 activated in M-CSF stimulated monocytes) (Protein PAMM) (Redox-regulatory protein FAM213A)	PRXL2A C10orf58 FAM213A PAMM PRO2290 PSEC0139 UNQ611/PRO1198																												0.00251
2	Q9BQ50	TREX2	No	Three prime repair exonuclease 2 (EC 3.1.11.2) (3'-5' exonuclease TREX2)	TREX2																												0.0026
2	Q96QA5	GSDMA GSDM GSDM1 FKSG9	No	Gasdermin-A (Gasdermin-1) [Cleaved into: Gasdermin-A, N-terminal (GSDMA-NT); Gasdermin-A, C-terminal (GSDMA-CT)]	GSDMA GSDM GSDM1 FKSG9																												0.03
2	Q96P63	SERPINB12	No	Serpin B12	SERPINB12																												0.25														0.000238
2	Q96LJ7	DHRS1 SDR19C1	No	Dehydrogenase/reductase SDR family member 1 (EC 1.1.-.-) (Short chain dehydrogenase/reductase family 19C member 1)	DHRS1 SDR19C1																												0.00426
2	Q96L46	CAPNS2	No	Calpain small subunit 2 (CSS2) (Calcium-dependent protease small subunit 2)	CAPNS2																												0.00244
2	Q96DA0	ZG16B UNQ773/PRO1567	No	Zymogen granule protein 16 homolog B	ZG16B UNQ773/PRO1567
2	Q92874	DNASE1L2 DHP1 DNAS1L2	No	Deoxyribonuclease-1-like 2 (EC 3.1.21.-) (DNase I homolog protein DHP1) (Deoxyribonuclease I-like 2) (DNase I-like 2)	DNASE1L2 DHP1 DNAS1L2																												0.00174
2	Q92820	GGH	No	Gamma-glutamyl hydrolase (EC 3.4.19.9) (Conjugase) (GH) (Gamma-Glu-X carboxypeptidase)	GGH		0.000492												0.000543				0.000512	0.000322			0.000566		0.00043			0.00125	0.02
2	Q92817	EVPL	No	Envoplakin (210 kDa cornified envelope precursor protein) (210 kDa paraneoplastic pemphigus antigen) (p210)	EVPL																												0.00325								0.000191		0.000194			0.000398		0.000227
2	Q92794	KAT6A MOZ MYST3 RUNXBP2 ZNF220	No	Histone acetyltransferase KAT6A (EC 2.3.1.48) (MOZ, YBF2/SAS3, SAS2 and TIP60 protein 3) (MYST-3) (Monocytic leukemia zinc finger protein) (Runt-related transcription factor-binding protein 2) (Zinc finger protein 220)	KAT6A MOZ MYST3 RUNXBP2 ZNF220																										0.000438		0.00198
2	Q8WXH0	SYNE2 KIAA1011 NUA	No	Nesprin-2 (KASH domain-containing protein 2) (KASH2) (Nuclear envelope spectrin repeat protein 2) (Nucleus and actin connecting element protein) (Protein NUANCE) (Synaptic nuclear envelope protein 2) (Syne-2)	SYNE2 KIAA1011 NUA																												0.00674
2	Q8WVV4	POF1B	No	Protein POF1B (Premature ovarian failure protein 1B)	POF1B																												0.03
2	Q8TDL5	BPIFB1 C20orf114 LPLUNC1 UNQ706/PRO1357	No	BPI fold-containing family B member 1 (Long palate, lung and nasal epithelium carcinoma-associated protein 1) (von Ebner minor salivary gland protein) (VEMSGP)	BPIFB1 C20orf114 LPLUNC1 UNQ706/PRO1357
2	Q8NEX9	SDR9C7 RDHS SDRO	No	Short-chain dehydrogenase/reductase family 9C member 7 (EC 1.1.1.-) (Orphan short-chain dehydrogenase/reductase) (SDR-O) (RDH-S)	SDR9C7 RDHS SDRO																												0.0052
2	Q8N4F0	BPIFB2 BPIL1 C20orf184 LPLUNC2 UNQ2489/PRO5776	No	BPI fold-containing family B member 2 (Bactericidal/permeability-increasing protein-like 1) (BPI-like 1) (Long palate, lung and nasal epithelium carcinoma-associated protein 2) (RYSR)	BPIFB2 BPIL1 C20orf184 LPLUNC2 UNQ2489/PRO5776
2	Q8IW75	SERPINA12	No	Serpin A12 (OL-64) (Visceral adipose tissue-derived serine protease inhibitor) (Vaspin) (Visceral adipose-specific serpin)	SERPINA12																												0.01
2	Q86W26	NLRP10 NALP10 NOD8 PYNOD	No	NACHT, LRR and PYD domains-containing protein 10 (Nucleotide-binding oligomerization domain protein 8)	NLRP10 NALP10 NOD8 PYNOD																												0.00122
2	Q7L5L3	GDPD3 GDE7	No	Lysophospholipase D GDPD3 (EC 3.1.4.-) (Glycerophosphodiester phosphodiesterase 7) (Glycerophosphodiester phosphodiesterase domain-containing protein 3)	GDPD3 GDE7																												0.00315					0.000346									0.000465	0.000415
2	Q6ZVX7	NCCRP1 FBXO50	No	F-box only protein 50 (NCC receptor protein 1 homolog) (NCCRP-1) (Non-specific cytotoxic cell receptor protein 1 homolog)	NCCRP1 FBXO50																												0.03
2	Q6ZNF0	ACP7 PAPL PAPL1	No	Acid phosphatase type 7 (EC 3.1.3.2) (Purple acid phosphatase long form)	ACP7 PAPL PAPL1																												0.00113
2	Q6XPR3	RPTN	No	Repetin	RPTN
2	Q6UXB2	CXCL17 VCC1 UNQ473/PRO842	No	C-X-C motif chemokine 17 (6-Cys CXCL17) (Dendritic cell and monocyte chemokine-like protein) (DMC) (VEGF coregulated chemokine 1) [Cleaved into: 4-Cys CXCL17]	CXCL17 VCC1 UNQ473/PRO842
2	Q6UWW0	LCN15 UNQ2541/PRO6093	No	Lipocalin-15	LCN15 UNQ2541/PRO6093
2	Q6UWP8	SBSN UNQ698/PRO1343	No	Suprabasin	SBSN UNQ698/PRO1343																												0.15					6.99e-05	0.000811	0.00018		9.83e-06		0.000112	1.93e-05			2.54e-05
2	Q6P5S2	LEG1 C6orf58	No	Protein LEG1 homolog	LEG1 C6orf58
2	Q6P4A8	PLBD1	No	Phospholipase B-like 1 (EC 3.1.1.-) (LAMA-like protein 1) (Lamina ancestor homolog 1) (Phospholipase B domain-containing protein 1) [Cleaved into: Phospholipase B-like 1 chain A; Phospholipase B-like 1 chain B; Phospholipase B-like 1 chain C]	PLBD1																												0.00581
2	Q6E0U4	DMKN UNQ729/PRO1411	No	Dermokine (Epidermis-specific secreted protein SK30/SK89)	DMKN UNQ729/PRO1411																												0.05
2	Q5VVQ6	YOD1 DUBA8 HIN7 OTUD2 PRO0907	No	Ubiquitin thioesterase OTU1 (EC 3.4.19.12) (DUBA-8) (HIV-1-induced protease 7) (HIN-7) (HsHIN7) (OTU domain-containing protein 2)	YOD1 DUBA8 HIN7 OTUD2 PRO0907																										0.000941		0.01					0.00202											0.00159
2	Q5VT79	ANXA8L1 ANXA8L2	No	Annexin A8-like protein 1	ANXA8L1 ANXA8L2																												0.01
2	Q5VT25	CDC42BPA KIAA0451	No	Serine/threonine-protein kinase MRCK alpha (EC 2.7.11.1) (CDC42-binding protein kinase alpha) (DMPK-like alpha) (Myotonic dystrophy kinase-related CDC42-binding kinase alpha) (MRCK alpha) (Myotonic dystrophy protein kinase-like alpha)	CDC42BPA KIAA0451																											0.00188	0.00164
2	Q53RT3	ASPRV1 SASP	No	Retroviral-like aspartic protease 1 (EC 3.4.23.-) (Skin-specific retroviral-like aspartic protease) (SASPase) (Skin aspartic protease) (TPA-inducible aspartic proteinase-like protein) (TAPS)	ASPRV1 SASP																												0.15
2	Q15773	MLF2	No	Myeloid leukemia factor 2 (Myelodysplasia-myeloid leukemia factor 2)	MLF2																												0.00245
2	Q15517	CDSN	No	Corneodesmosin (S protein)	CDSN																												0.2
2	Q14980	NUMA1 NMP22 NUMA	No	Nuclear mitotic apparatus protein 1 (Nuclear matrix protein-22) (NMP-22) (Nuclear mitotic apparatus protein) (NuMA protein) (SP-H antigen)	NUMA1 NMP22 NUMA																																												7.44e-05
2	Q14574	DSC3 CDHF3 DSC4	No	Desmocollin-3 (Cadherin family member 3) (Desmocollin-4) (HT-CP)	DSC3 CDHF3 DSC4																												0.03					0.000206
2	Q14210	LY6D E48	No	Lymphocyte antigen 6D (Ly-6D) (E48 antigen)	LY6D E48
2	Q14134	TRIM29 ATDC	No	Tripartite motif-containing protein 29 (Ataxia telangiectasia group D-associated protein)	TRIM29 ATDC																												0.01													0.000536
2	Q13835	PKP1	No	Plakophilin-1 (Band 6 protein) (B6P)	PKP1																												0.1
2	Q12929	EPS8	No	Epidermal growth factor receptor kinase substrate 8	EPS8																											0.00293
2	Q08554	DSC1 CDHF1	No	Desmocollin-1 (Cadherin family member 1) (Desmosomal glycoprotein 2/3) (DG2/DG3)	DSC1 CDHF1																												0.31							0.00163	3.21e-05
2	Q08188	TGM3	No	Protein-glutamine gamma-glutamyltransferase E (EC 2.3.2.13) (Transglutaminase E) (TG(E)) (TGE) (TGase E) (Transglutaminase-3) (TGase-3) [Cleaved into: Protein-glutamine gamma-glutamyltransferase E 50 kDa catalytic chain; Protein-glutamine gamma-glutamyltr	TGM3																											5.29e-05	0.14		0.000671							9.74e-05
2	Q07065	CKAP4	No	Cytoskeleton-associated protein 4 (63-kDa cytoskeleton-linking membrane protein) (Climp-63) (p63)	CKAP4																												0.000592
2	Q02487	DSC2 CDHF2 DSC3	No	Desmocollin-2 (Cadherin family member 2) (Desmocollin-3) (Desmosomal glycoprotein II) (Desmosomal glycoprotein III)	DSC2 CDHF2 DSC3																												0.01								0.000887
2	Q02413	DSG1 CDHF4	No	Desmoglein-1 (Cadherin family member 4) (Desmosomal glycoprotein 1) (DG1) (DGI) (Pemphigus foliaceus antigen)	DSG1 CDHF4																										0.000176	0.000445	0.74	0.000946				0.000431
2	Q01469	FABP5	No	Fatty acid-binding protein 5 (Epidermal-type fatty acid-binding protein) (E-FABP) (Fatty acid-binding protein, epidermal) (Psoriasis-associated fatty acid-binding protein homolog) (PA-FABP)	FABP5	0.000436	0.00272	0.000404			0.00356	0.000995	0.000579	0.00029	0.00179	0.00127	0.00148	0.00289	0.00178	0.00146	0.00153	0.0048	0.00359	0.00201	0.00336	0.00392	0.0045	0.000493	0.00396	0.000357		0.00435	4.06				6.71e-05
2	Q01105	SET	No	Protein SET (HLA-DR-associated protein II) (Inhibitor of granzyme A-activated DNase) (IGAAD) (PHAPII) (Phosphatase 2A inhibitor I2PP2A) (I-2PP2A) (Template-activating factor I) (TAF-I)	SET																												0.01
2	P98088	MUC5AC MUC5	No	Mucin-5AC (MUC-5AC) (Gastric mucin) (Major airway glycoprotein) (Mucin-5 subtype AC, tracheobronchial) (Tracheobronchial mucin) (TBM)	MUC5AC MUC5
2	P80188	LCN2 HNL NGAL	No	Neutrophil gelatinase-associated lipocalin (NGAL) (25 kDa alpha-2-microglobulin-related subunit of MMP-9) (Lipocalin-2) (Oncogene 24p3) (Siderocalin) (p25)	LCN2 HNL NGAL
2	P68133	ACTA1 ACTA	No	Actin, alpha skeletal muscle (Alpha-actin-1) [Cleaved into: Actin, alpha skeletal muscle, intermediate form]	ACTA1 ACTA
2	P63220	RPS21	No	40S ribosomal protein S21 (Small ribosomal subunit protein eS21)	RPS21																												0.03
2	P62979	RPS27A UBA80 UBCEP1	No	Ubiquitin-40S ribosomal protein S27a (Ubiquitin carboxyl extension protein 80) [Cleaved into: Ubiquitin; 40S ribosomal protein S27a (Small ribosomal subunit protein eS31)]	RPS27A UBA80 UBCEP1																										0.00512	0.02	1.62	0.00784		0.0023	0.00167	0.00218		0.00345	0.0028						0.005
2	P61626	LYZ LZM	No	Lysozyme C (EC 3.2.1.17) (1,4-beta-N-acetylmuramidase C)	LYZ LZM	0.00222	0.00143	0.00333	0.00135		0.00328	0.00185		0.00283	0.00289	0.00243	0.00315	0.00199	0.0018	0.00144	0.00222	0.00629	0.00251	0.00282	0.00616	0.00464	0.00194	0.00677	0.00312	0.00673	0.01	0.000252	0.00476	0.00031	9.93e-05	0.000912	0.00111	0.000665	0.00122	0.00471	0.00155	0.00274	0.00175	0.00254	0.00114	0.000683	0.01	0.00183	0.00321
2	P58107	EPPK1 EPIPL	No	Epiplakin (450 kDa epidermal antigen)	EPPK1 EPIPL																											1.72e-05	0.01
2	P54652	HSPA2	No	Heat shock-related 70 kDa protein 2 (Heat shock 70 kDa protein 2)	HSPA2																												0.00346					0.000169
2	P53634	CTSC CPPI	No	Dipeptidyl peptidase 1 (EC 3.4.14.1) (Cathepsin C) (Cathepsin J) (Dipeptidyl peptidase I) (DPP-I) (DPPI) (Dipeptidyl transferase) [Cleaved into: Dipeptidyl peptidase 1 exclusion domain chain (Dipeptidyl peptidase I exclusion domain chain); Dipeptidyl pept	CTSC CPPI		0.000797		0.000414	0.000125								0.000608	0.000581	0.000165	0.000941		0.00047				0.000592		0.000793				0.00758
2	P50452	SERPINB8 PI8	No	Serpin B8 (Cytoplasmic antiproteinase 2) (CAP-2) (CAP2) (Peptidase inhibitor 8) (PI-8)	SERPINB8 PI8																											0.000466	0.01
2	P49862	KLK7 PRSS6 SCCE	No	Kallikrein-7 (hK7) (EC 3.4.21.117) (Serine protease 6) (Stratum corneum chymotryptic enzyme) (hSCCE)	KLK7 PRSS6 SCCE																												0.01
2	P48163	ME1	No	NADP-dependent malic enzyme (NADP-ME) (EC 1.1.1.40) (Malic enzyme 1)	ME1													0.000155															0.02
2	P47929	LGALS7 PIG1; LGALS7B	No	Galectin-7 (Gal-7) (HKL-14) (PI7) (p53-induced gene 1 protein)	LGALS7 PIG1; LGALS7B																											0.00829	1.31	0.0011					0.00135					0.00115				0.00175
2	P42357	HAL HIS	No	Histidine ammonia-lyase (Histidase) (EC 4.3.1.3)	HAL HIS																												0.03																0.000512
2	P36952	SERPINB5 PI5	No	Serpin B5 (Maspin) (Peptidase inhibitor 5) (PI-5)	SERPINB5 PI5																												0.07
2	P35754	GLRX GRX	No	Glutaredoxin-1 (Thioltransferase-1) (TTase-1)	GLRX GRX																												0.14
2	P35325	SPRR2B	No	Small proline-rich protein 2B (SPR-2B)	SPRR2B
2	P35321	SPRR1A	No	Cornifin-A (19 kDa pancornulin) (SPRK) (Small proline-rich protein IA) (SPR-IA)	SPRR1A
2	P32926	DSG3 CDHF6	No	Desmoglein-3 (130 kDa pemphigus vulgaris antigen) (PVA) (Cadherin family member 6)	DSG3 CDHF6																												0.000795
2	P31151	S100A7 PSOR1 S100A7C	No	Protein S100-A7 (Psoriasin) (S100 calcium-binding protein A7)	S100A7 PSOR1 S100A7C																				0.00204								0.01	0.00184									0.000857	0.00209
2	P31025	LCN1 VEGP	No	Lipocalin-1 (Tear lipocalin) (Tlc) (Tear prealbumin) (TP) (von Ebner gland protein) (VEG protein)	LCN1 VEGP
2	P30838	ALDH3A1 ALDH3	No	Aldehyde dehydrogenase, dimeric NADP-preferring (EC 1.2.1.5) (ALDHIII) (Aldehyde dehydrogenase 3) (Aldehyde dehydrogenase family 3 member A1)	ALDH3A1 ALDH3
2	P29508	SERPINB3 SCCA SCCA1	No	Serpin B3 (Protein T4-A) (Squamous cell carcinoma antigen 1) (SCCA-1)	SERPINB3 SCCA SCCA1																												0.16		0.000344													0.000122
2	P29373	CRABP2	No	Cellular retinoic acid-binding protein 2 (Cellular retinoic acid-binding protein II) (CRABP-II)	CRABP2																										0.01	0.00986	0.02		0.0066
2	P29034	S100A2 S100L	No	Protein S100-A2 (CAN19) (Protein S-100L) (S100 calcium-binding protein A2)	S100A2 S100L																												0.01
2	P27482	CALML3	No	Calmodulin-like protein 3 (CaM-like protein) (CLP) (Calmodulin-related protein NB-1)	CALML3																										0.000813	0.00311	0.41		0.00197	0.00125	0.000972	0.00055		0.00132
2	P22735	TGM1 KTG	No	Protein-glutamine gamma-glutamyltransferase K (EC 2.3.2.13) (Epidermal TGase) (Transglutaminase K) (TG(K)) (TGK) (TGase K) (Transglutaminase-1) (TGase-1)	TGM1 KTG																												0.02
2	P22528	SPRR1B	No	Cornifin-B (14.9 kDa pancornulin) (Small proline-rich protein IB) (SPR-IB)	SPRR1B
2	P22392	NME2 NM23B	No	Nucleoside diphosphate kinase B (NDK B) (NDP kinase B) (EC 2.7.4.6) (C-myc purine-binding transcription factor PUF) (Histidine protein kinase NDKB) (EC 2.7.13.3) (nm23-H2)	NME2 NM23B
2	P22079	LPO SAPX	No	Lactoperoxidase (LPO) (EC 1.11.1.7) (Salivary peroxidase) (SPO)	LPO SAPX
2	P20930	FLG	No	Filaggrin	FLG																												0.03					5.3e-06						2.18e-05			9.81e-06
2	P20160	AZU1	No	Azurocidin (Cationic antimicrobial protein CAP37) (Heparin-binding protein) (HBP) (hHBP)	AZU1
2	P20061	TCN1 TC1	No	Transcobalamin-1 (TC-1) (Haptocorrin) (HC) (Protein R) (Transcobalamin I) (TC I) (TCI)	TCN1 TC1
2	P19957	PI3 WAP3 WFDC14	No	Elafin (Elastase-specific inhibitor) (ESI) (Peptidase inhibitor 3) (PI-3) (Protease inhibitor WAP3) (Skin-derived antileukoproteinase) (SKALP) (WAP four-disulfide core domain protein 14)	PI3 WAP3 WFDC14
2	P18510	IL1RN IL1F3 IL1RA	No	Interleukin-1 receptor antagonist protein (IL-1RN) (IL-1ra) (IRAP) (ICIL-1RA) (IL1 inhibitor) (Anakinra)	IL1RN IL1F3 IL1RA																												0.00859
2	P17931	LGALS3 MAC2	No	Galectin-3 (Gal-3) (35 kDa lectin) (Carbohydrate-binding protein 35) (CBP 35) (Galactose-specific lectin 3) (Galactoside-binding protein) (GALBP) (IgE-binding protein) (L-31) (Laminin-binding protein) (Lectin L-29) (Mac-2 antigen)	LGALS3 MAC2																												0.08																0.00342
2	P17900	GM2A	No	Ganglioside GM2 activator (Cerebroside sulfate activator protein) (GM2-AP) (Sphingolipid activator protein 3) (SAP-3) [Cleaved into: Ganglioside GM2 activator isoform short]	GM2A																												0.02
2	P16083	NQO2 NMOR2	No	Ribosyldihydronicotinamide dehydrogenase [quinone] (EC 1.10.5.1) (NRH dehydrogenase [quinone] 2) (NRH:quinone oxidoreductase 2) (Quinone reductase 2) (QR2)	NQO2 NMOR2																												0.000668
2	P15924	DSP	No	Desmoplakin (DP) (250/210 kDa paraneoplastic pemphigus antigen)	DSP																										0.000314	0.000191	0.77		8.07e-05	0.000207	0.000237	0.000266	1.32e-05	6.13e-05		8.83e-06	0.000105	0.000141	5.02e-05	2.28e-05	5.12e-05	9.52e-05	0.000251
2	P15104	GLUL GLNS	No	Glutamine synthetase (GS) (EC 6.3.1.2) (Glutamate--ammonia ligase) (Palmitoyltransferase GLUL) (EC 2.3.1.225)	GLUL GLNS
2	P14735	IDE	No	Insulin-degrading enzyme (EC 3.4.24.56) (Abeta-degrading protease) (Insulin protease) (Insulinase) (Insulysin)	IDE																												0.02
2	P12273	PIP GCDFP15 GPIP4	No	Prolactin-inducible protein (Gross cystic disease fluid protein 15) (GCDFP-15) (Prolactin-induced protein) (Secretory actin-binding protein) (SABP) (gp17)	PIP GCDFP15 GPIP4																																							0.00511
2	P12081	HARS1 HARS HRS	No	Histidine--tRNA ligase, cytoplasmic (EC 6.1.1.21) (Histidyl-tRNA synthetase) (HisRS)	HARS1 HARS HRS		0.000871			0.000277						0.000729		0.000418	0.000202	0.000436	0.000584		0.000701				0.000729		0.000559				0.02							0.000356
2	P11684	SCGB1A1 CC10 CCSP UGB	No	Uteroglobin (Clara cell phospholipid-binding protein) (CCPBP) (Clara cells 10 kDa secretory protein) (CC10) (Secretoglobin family 1A member 1) (Urinary protein 1) (UP-1) (UP1) (Urine protein 1)	SCGB1A1 CC10 CCSP UGB
2	P0DP57	SLURP2	No	Secreted Ly-6/uPAR domain-containing protein 2 (Secreted LY6/PLAUR domain-containing protein 2) (Secreted Ly-6/uPAR-related protein 2) (SLURP-2)	SLURP2																												0.05
2	P0C869	PLA2G4B	No	Cytosolic phospholipase A2 beta (cPLA2-beta) (EC 3.1.1.4) (Lysophospholipase A1 group IVB) (EC 3.1.1.5) (Phospholipase A2 group IVB)	PLA2G4B																												0.00201
2	P09601	HMOX1 HO HO1	No	Heme oxygenase 1 (HO-1) (EC 1.14.14.18)	HMOX1 HO HO1																												0.00728
2	P09228	CST2	No	Cystatin-SA (Cystatin-2) (Cystatin-S5)	CST2
2	P08311	CTSG	No	Cathepsin G (CG) (EC 3.4.21.20)	CTSG
2	P08246	ELANE ELA2	No	Neutrophil elastase (EC 3.4.21.37) (Bone marrow serine protease) (Elastase-2) (Human leukocyte elastase) (HLE) (Medullasin) (PMN elastase)	ELANE ELA2
2	P07910	HNRNPC HNRPC	No	Heterogeneous nuclear ribonucleoproteins C1/C2 (hnRNP C1/C2)	HNRNPC HNRPC
2	P07476	IVL	No	Involucrin	IVL																										0.00081	0.000741	0.02						0.00305	0.000406	8.92e-05					0.000151
2	P07339	CTSD CPSD	No	Cathepsin D (EC 3.4.23.5) [Cleaved into: Cathepsin D light chain; Cathepsin D heavy chain]	CTSD CPSD	0.000213	0.00577			0.000435	0.000627	0.00087	7.52e-05	3.71e-05		0.00198	0.000477	0.00525	0.00321	0.00146	0.00703	0.00163	0.00458	0.000843	0.00147	0.000293	0.00638	0.00152	0.00711	0.00017			0.03
2	P07099	EPHX1 EPHX EPOX	No	Epoxide hydrolase 1 (EC 3.3.2.9) (Epoxide hydratase) (Microsomal epoxide hydrolase) (mEH)	EPHX1 EPHX EPOX																												0.000243
2	P06732	CKM CKMM	No	Creatine kinase M-type (EC 2.7.3.2) (Creatine kinase M chain) (Creatine phosphokinase M-type) (CPK-M) (M-CK)	CKM CKMM																												0.00358
2	P05164	MPO	No	Myeloperoxidase (MPO) (EC 1.11.2.2) [Cleaved into: Myeloperoxidase; 89 kDa myeloperoxidase; 84 kDa myeloperoxidase; Myeloperoxidase light chain; Myeloperoxidase heavy chain]	MPO		0.000116	0.000194		6.32e-05	0.000233		0.000516		0.000112	0.000508	3.13e-05		0.000927	7.54e-05	0.000242	0.000486	0.000391	3.65e-05	0.000207	9.9e-05	0.000463	5.82e-05	9.77e-05	0.000233
2	P05120	SERPINB2 PAI2 PLANH2	No	Plasminogen activator inhibitor 2 (PAI-2) (Monocyte Arg-serpin) (Placental plasminogen activator inhibitor) (Serpin B2) (Urokinase inhibitor)	SERPINB2 PAI2 PLANH2																												0.02
2	P05091	ALDH2 ALDM	No	Aldehyde dehydrogenase, mitochondrial (EC 1.2.1.3) (ALDH class 2) (ALDH-E2) (ALDHI)	ALDH2 ALDM																												0.00576
2	P05089	ARG1	No	Arginase-1 (EC 3.5.3.1) (Liver-type arginase) (Type I arginase)	ARG1																												0.31
2	P04908	H2AC4 H2AFM HIST1H2AB; H2AC8 H2AFA HIST1H2AE	No	Histone H2A type 1-B/E (Histone H2A.2) (Histone H2A/a) (Histone H2A/m)	H2AC4 H2AFM HIST1H2AB; H2AC8 H2AFA HIST1H2AE
2	P04083	ANXA1	Yes	Annexin A1 (Annexin I) (Annexin-1) (Calpactin II) (Calpactin-2) (Chromobindin-9) (Lipocortin I) (Phospholipase A2 inhibitory protein) (p35)	ANXA1 ANX1 LPC1	9.65e-05	0.00105	0.000825	7.45e-05	0.000225	0.000297		0.00144	9.11e-05	0.00111	0.00181	9.36e-05	0.000703		0.000275	0.000181	0.0025	0.000681	9.73e-05	0.00115	0.00267	0.00125	0.00106	0.00174	0.00101		0.00173	0.03
2	P04080	CSTB CST6 STFB	No	Cystatin-B (CPI-B) (Liver thiol proteinase inhibitor) (Stefin-B)	CSTB CST6 STFB
2	P04062	GBA GC GLUC	No	Lysosomal acid glucosylceramidase (Lysosomal acid GCase) (EC 3.2.1.45) (Acid beta-glucosidase) (Alglucerase) (Beta-glucocerebrosidase) (Beta-GC) (Cholesterol glucosyltransferase) (SGTase) (EC 2.4.1.-) (Cholesteryl-beta-glucosidase) (EC 3.2.1.-) (D-glucosy	GBA GC GLUC																												0.00407
2	P03973	SLPI WAP4 WFDC4	No	Antileukoproteinase (ALP) (BLPI) (HUSI-1) (Mucus proteinase inhibitor) (MPI) (Protease inhibitor WAP4) (Secretory leukocyte protease inhibitor) (Seminal proteinase inhibitor) (WAP four-disulfide core domain protein 4)	SLPI WAP4 WFDC4
2	P02808	STATH	No	Statherin	STATH
2	P02788	LTF GIG12 LF	No	Lactotransferrin (Lactoferrin) (EC 3.4.21.-) (Growth-inhibiting protein 12) (Talalactoferrin) [Cleaved into: Lactoferricin-H (Lfcin-H); Kaliocin-1; Lactoferroxin-A; Lactoferroxin-B; Lactoferroxin-C]	LTF GIG12 LF	6.04e-05	4.7e-05	0.000616			0.000978		0.000465		0.000647	0.00103	9.07e-05	0.000174	0.000987	0.000601	0.000399	0.00156	0.000515	4.76e-05	0.000382	0.00104	0.000321	0.000481	0.000375	0.0016
2	P02545	LMNA LMN1	No	Prelamin-A/C [Cleaved into: Lamin-A/C (70 kDa lamin) (Renal carcinoma antigen NY-REN-32)]	LMNA LMN1																										5.41e-05		0.03										8.45e-05
2	P01833	PIGR	No	Polymeric immunoglobulin receptor (PIgR) (Poly-Ig receptor) (Hepatocellular carcinoma-associated protein TB6) [Cleaved into: Secretory component]	PIGR	2.32e-05	3.48e-05	0.000263	0.000119	2.49e-05			9.18e-05	4.72e-05	0.000879		0.000103	6.1e-05				0.00012			3.22e-05	8.34e-05	3.2e-05	0.000243	0.00038	0.00213	0.00807	0.00715	0.00102	0.01	0.00781	0.01	0.01	0.01	0.04	0.00257	0.01	0.01	0.00458	0.00887	0.01	0.01	0.00506	0.00623	0.01
2	P01040	CSTA STF1 STFA	No	Cystatin-A (Cystatin-AS) (Stefin-A) [Cleaved into: Cystatin-A, N-terminally processed]	CSTA STF1 STFA																											0.00378	2.02
2	P01036	CST4	No	Cystatin-S (Cystatin-4) (Cystatin-SA-III) (Salivary acidic protein 1)	CST4
2	O95969	SCGB1D2 LIPHB LPNB	No	Secretoglobin family 1D member 2 (Lipophilin-B)	SCGB1D2 LIPHB LPNB
2	O95968	SCGB1D1 LIPHA LPNA	No	Secretoglobin family 1D member 1 (Lipophilin-A)	SCGB1D1 LIPHA LPNA
2	O95361	TRIM16 EBBP	No	Tripartite motif-containing protein 16 (EC 2.3.2.27) (E3 ubiquitin-protein ligase TRIM16) (Estrogen-responsive B box protein)	TRIM16 EBBP																												0.000758
2	O95147	DUSP14 MKP6	No	Dual specificity protein phosphatase 14 (EC 3.1.3.16) (EC 3.1.3.48) (MKP-1-like protein tyrosine phosphatase) (MKP-L) (Mitogen-activated protein kinase phosphatase 6) (MAP kinase phosphatase 6) (MKP-6)	DUSP14 MKP6																										0.00258		0.08
2	O75635	SERPINB7	No	Serpin B7 (Megsin) (TP55)	SERPINB7																												0.00239
2	O75223	GGCT C7orf24 CRF21	No	Gamma-glutamylcyclotransferase (EC 4.3.2.9) (Cytochrome c-releasing factor 21)	GGCT C7orf24 CRF21																												0.01	0.000366
2	O75146	HIP1R HIP12 KIAA0655	No	Huntingtin-interacting protein 1-related protein (HIP1-related protein) (Huntingtin-interacting protein 12) (HIP-12)	HIP1R HIP12 KIAA0655																												0.000931
2	O60784	TOM1	No	Target of Myb protein 1	TOM1																												0.00171
2	O60437	PPL KIAA0568	No	Periplakin (190 kDa paraneoplastic pemphigus antigen) (195 kDa cornified envelope precursor protein)	PPL KIAA0568	0.000171	0.000573		0.000283	0.000795	0.00166	0.00176	0.000833	0.000615	8.23e-06	0.000457		0.000955	0.000544	0.00235		0.000118	0.000528	0.000553	0.000739	0.000132	0.000467	0.00033		0.000366			0.00375					9.8e-06									1.23e-05
2	O60235	TMPRSS11D HAT	No	Transmembrane protease serine 11D (EC 3.4.21.-) (Airway trypsin-like protease) [Cleaved into: Transmembrane protease serine 11D non-catalytic chain; Transmembrane protease serine 11D catalytic chain]	TMPRSS11D HAT
2	O60218	AKR1B10 AKR1B11	No	Aldo-keto reductase family 1 member B10 (EC 1.1.1.300) (EC 1.1.1.54) (ARL-1) (Aldose reductase-like) (Aldose reductase-related protein) (ARP) (hARP) (Small intestine reductase) (SI reductase)	AKR1B10 AKR1B11																												0.00182
2	O43548	TGM5 TGMX	No	Protein-glutamine gamma-glutamyltransferase 5 (EC 2.3.2.13) (Transglutaminase X) (TG(X)) (TGX) (TGase X) (Transglutaminase-5) (TGase-5)	TGM5 TGMX																												0.01
2	O43240	KLK10 NES1 PRSSL1	No	Kallikrein-10 (EC 3.4.21.-) (Normal epithelial cell-specific 1) (Protease serine-like 1)	KLK10 NES1 PRSSL1
2	O14732	IMPA2 IMP.18P	No	Inositol monophosphatase 2 (IMP 2) (IMPase 2) (EC 3.1.3.25) (Inositol-1(or 4)-monophosphatase 2) (Myo-inositol monophosphatase A2)	IMPA2 IMP.18P																												0.00277
2	O00204	SULT2B1 HSST2	No	Sulfotransferase 2B1 (EC 2.8.2.2) (Alcohol sulfotransferase) (Hydroxysteroid sulfotransferase 2) (Sulfotransferase family 2B member 1) (Sulfotransferase family cytosolic 2B member 1) (ST2B1)	SULT2B1 HSST2																												0.00372
2	O00148	DDX39A DDX39	No	ATP-dependent RNA helicase DDX39A (EC 3.6.4.13) (DEAD box protein 39) (Nuclear RNA helicase URH49)	DDX39A DDX39
2	J3QQT7	DYM	No	Dymeclin	DYM
2	I6L8B7	FABP5	No	Fatty acid-binding protein 5	FABP5																												0.00915
2	I3L4C2	BAIAP2	No	Brain-specific angiogenesis inhibitor 1-associated protein 2	BAIAP2																											0.00399					0.000144
2	G3V1A8	LY6G6C hCG_43718	No	Lymphocyte antigen 6 complex locus protein G6c (Lymphocyte antigen 6 complex, locus G6C, isoform CRA_a)	LY6G6C hCG_43718
2	E9PI02	HSF1	No	Heat shock factor protein 1 (Fragment)	HSF1
2	E9PAV3	NACA	No	Nascent polypeptide-associated complex subunit alpha, muscle-specific form (Alpha-NAC, muscle-specific form) (skNAC)	NACA		6.72e-05				3.44e-05					8.87e-05		3.94e-05		6.87e-05	7.87e-05	3.42e-05	2.71e-05				6.73e-05		3.13e-05				0.00292
2	C9JQ25	CCDC173	No	Coiled-coil domain-containing protein 173 (Fragment)	CCDC173
2	B3EWG6	FAM25G	No	Protein FAM25G	FAM25G																												0.00323
2	A8K2U0	A2ML1 CPAMD9	No	Alpha-2-macroglobulin-like protein 1 (C3 and PZP-like alpha-2-macroglobulin domain-containing protein 9)	A2ML1 CPAMD9																												0.000804
2	A0A804HK61	ACTN1	Yes	Alpha-actinin-1	ACTN1
2	A0A804HHZ3	AMY1C	No	Alpha-amylase 1C (Fragment)	AMY1C
2	A0A2R8Y6G6	ENO1	Yes	2-phospho-D-glycerate hydro-lyase (EC 4.2.1.11)	ENO1																										0.0046	0.00769	0.58		0.01	0.0015	0.00116	0.00109
2	A0A0J9YXX1	IGHV5-10-1	No	Immunoglobulin heavy variable 5-10-1	IGHV5-10-1	0.01	0.02	0.01	0.01	0.01	0.00706	0.00104	0.00629	0.00317	0.00219	0.01	0.01	0.000577	0.01	0.01	0.00108	0.00478	0.0038	0.01	0.00956	0.01	0.00612	0.01	0.003	0.01	0.00675		0.02	0.007	0.0054	0.00101				0.00425	0.00418	0.0046	0.01			0.00518			0.00493
2	A0A0G2JRQ6		No	Ig-like domain-containing protein (Fragment)		0.00618	0.00496	0.00979	0.01	0.00691	0.0042	0.00868	0.01	0.02	0.02	0.00351	0.00825	0.00153	0.00506	0.00715	0.00584	0.00376	0.00517	0.00535	0.01	0.0044	0.00321	0.04	0.00486	0.00821	0.00481	0.00326	0.00171	0.00474	0.01	0.02	0.02	0.02			0.01		0.01			0.00349			0.00471
2	A0A0C4DH72	IGKV1-6	No	Immunoglobulin kappa variable 1-6	IGKV1-6	0.07	0.03	0.1	0.07	0.06	0.06	0.05	0.04	0.11	0.05	0.04	0.05	0.03	0.06	0.05	0.04	0.03	0.02	0.06	0.08	0.08	0.02	0.06	0.02	0.07	0.05	0.03	0.1	0.06	0.09	0.04	0.07	0.03	0.02	0.01	0.04	0.02	0.06	0.02	0.01	0.05	0.05	0.06	0.08
2	A0A0C4DH36	IGHV3-38	No	Probable non-functional immunoglobulin heavy variable 3-38	IGHV3-38	0.00244	0.00113	0.00227	0.00259	0.0019	0.00125	0.00365	0.000561	0.0047	0.00198	0.00174	0.00458		0.00096	0.00203	0.00106	0.000876	0.000506	0.00186	0.00163	0.00157	0.000636	0.00231	0.00209	0.00352			0.02	0.00461	0.00899	0.00741	0.01	0.01	0.00174		0.00348		0.00358	0.0027		0.00344
2	A0A075B6K5	IGLV3-9	No	Immunoglobulin lambda variable 3-9	IGLV3-9	0.07	0.05	0.13	0.04	0.04	0.05	0.08	0.05	0.11	0.06	0.05	0.06	0.03	0.07	0.05	0.05	0.04	0.00601	0.06	0.09	0.02	0.01	0.12	0.03	0.07	0.01	0.00505	0.24	0.02	0.02	0.02	0.02	0.02	0.06	0.02	0.01		0.06	0.05	0.01	0.00845	0.02	0.04	0.01
2	Q9Y5Z4	HEBP2 C6orf34 SOUL	No	Heme-binding protein 2 (Placental protein 23) (PP23) (Protein SOUL)	HEBP2 C6orf34 SOUL																												0.00395
2	Q86YZ3	HRNR S100A18	No	Hornerin	HRNR S100A18	5.99e-05		1.9e-05	0.000636		3.05e-05	2.71e-05	6.4e-05	0.000109	0.00015		8.57e-06		1.78e-05	5.23e-05	1e-05	0.000127		0.00011		7.42e-05		2.15e-05	1.19e-05	1.76e-05			0.05			0.000162	1.58e-05	9.15e-05		0.000228				0.000322	3.68e-05		8.43e-05	3.39e-05
2	Q5VST9	OBSCN KIAA1556 KIAA1639	No	Obscurin (EC 2.7.11.1) (Obscurin-RhoGEF) (Obscurin-myosin light chain kinase) (Obscurin-MLCK)	OBSCN KIAA1556 KIAA1639																										0.000183		0.000704				5.73e-05				5.57e-05	7.84e-05			6.61e-05		0.000327		0.000103
2	Q5QNW6	H2BC18 HIST2H2BF	No	Histone H2B type 2-F (H2B-clustered histone 18)	H2BC18 HIST2H2BF
2	Q5D862	FLG2 IFPS	No	Filaggrin-2 (FLG-2) (Intermediate filament-associated and psoriasis-susceptibility protein) (Ifapsoriasin)	FLG2 IFPS																												0.01
2	Q13867	BLMH	No	Bleomycin hydrolase (BH) (BLM hydrolase) (BMH) (EC 3.4.22.40)	BLMH		0.00196	0.000115		0.000557	0.000384		0.00028			0.00113		0.0018	0.00095	0.000874	0.00164	0.000385	0.00247			0.000174	0.00166	8.14e-05	0.00154	0.000227			0.03			0.000143
2	P54108	CRISP3	No	Cysteine-rich secretory protein 3 (CRISP-3) (Specific granule protein of 28 kDa) (SGP28)	CRISP3
3	Q9ULQ1	TPCN1 KIAA1169 TPC1	No	Two pore channel protein 1 (Two pore calcium channel protein 1) (Voltage-dependent calcium channel protein TPC1)	TPCN1 KIAA1169 TPC1
3	Q9P2E3	ZNFX1 KIAA1404	No	NFX1-type zinc finger-containing protein 1	ZNFX1 KIAA1404
3	Q8IZF2	ADGRF5 GPR116 KIAA0758	No	Adhesion G protein-coupled receptor F5 (G-protein coupled receptor 116)	ADGRF5 GPR116 KIAA0758
3	Q15750	TAB1 MAP3K7IP1	No	TGF-beta-activated kinase 1 and MAP3K7-binding protein 1 (Mitogen-activated protein kinase kinase kinase 7-interacting protein 1) (TGF-beta-activated kinase 1-binding protein 1) (TAK1-binding protein 1)	TAB1 MAP3K7IP1
3	P03950	ANG RNASE5	No	Angiogenin (EC 3.1.27.-) (Ribonuclease 5) (RNase 5)	ANG RNASE5
3	P01824	IGHV4-39	No	Immunoglobulin heavy variable 4-39 (Ig heavy chain V-II region WAH)	IGHV4-39
3	P00746	CFD DF PFD	No	Complement factor D (EC 3.4.21.46) (Adipsin) (C3 convertase activator) (Properdin factor D)	CFD DF PFD	0.00146	0.000748	0.00068	0.000453	0.00132	0.000267	0.000401	0.000245	0.000347	0.0015	0.000848	0.000786	0.000434		0.000782	0.000506	0.000547		0.00134	0.00135	0.000972	0.000567	0.000958	0.00035	0.000665	0.00106			0.00133
3	O75636	FCN3 FCNH HAKA1	No	Ficolin-3 (Collagen/fibrinogen domain-containing lectin 3 p35) (Collagen/fibrinogen domain-containing protein 3) (Hakata antigen)	FCN3 FCNH HAKA1	0.01	0.01	0.04	0.03	0.15	0.07	0.00442	0.28	0.05	0.62	0.45	0.13	0.05	0.81	0.24	0.03	0.44	0.15	0.15	0.04	0.01	0.57	0.04	0.25	0.18	0.71	2.84	1.09	1.1	4.03	0.27	0.24	0.26	0.47	1.5	0.37	0.12	0.14	0.51	0.38	0.45	0.37	0.5	0.48
3	O00161	SNAP23	No	Synaptosomal-associated protein 23 (SNAP-23) (Vesicle-membrane fusion protein SNAP-23)	SNAP23	0.00296	0.04	0.00194	0.00302	0.01	0.02	0.01	0.01	0.00122	0.00273	0.02	0.00719	0.03	0.02	0.03	0.02	0.01	0.03	0.00431	0.00687	0.0047	0.04	0.0037	0.05	0.00747
3	K7ENF0	NARS1	No	Asparagine--tRNA ligase, cytoplasmic	NARS1
3	F5H6T1	ACTR2 hCG_21224	No	ARP2 actin-related protein 2 homolog (Yeast), isoform CRA_d (Actin-related protein 2)	ACTR2 hCG_21224
3	A0A590UJA5	GNAS	Yes	Guanine nucleotide-binding protein G(s) subunit alpha isoforms short	GNAS
3	A0A140T953	HLA-B	No	HLA class I histocompatibility antigen, B alpha chain (Fragment)	HLA-B
3	A0A140T8Z3	HLA-DPB1	No	HLA class II histocompatibility antigen, DP beta 1 chain	HLA-DPB1
3	A0A075B6K6	IGLV4-3	No	Immunoglobulin lambda variable 4-3	IGLV4-3
3	V9GZ54	MSN	Yes	Moesin (Fragment)	MSN
3	V9GYJ8	APOC2	No	Apolipoprotein C-II (Apo-CII) (ApoC-II) (Apolipoprotein C2)	APOC2
3	Q9Y450	HBS1L HBS1 KIAA1038	No	HBS1-like protein (ERFS)	HBS1L HBS1 KIAA1038
3	Q9Y2H6	FNDC3A FNDC3 HUGO KIAA0970	No	Fibronectin type-III domain-containing protein 3A (Human gene expressed in odontoblasts)	FNDC3A FNDC3 HUGO KIAA0970
3	Q9Y233	PDE10A	No	cAMP and cAMP-inhibited cGMP 3',5'-cyclic phosphodiesterase 10A (EC 3.1.4.17)	PDE10A
3	Q9UIG8	SLCO3A1 OATP3A1 OATPD SLC21A11	No	Solute carrier organic anion transporter family member 3A1 (OATP3A1) (Organic anion transporter polypeptide-related protein 3) (OATP-RP3) (OATPRP3) (Organic anion-transporting polypeptide D) (OATP-D) (PGE1 transporter) (Sodium-independent organic anion tr	SLCO3A1 OATP3A1 OATPD SLC21A11
3	Q9UBC2	EPS15L1 EPS15R	No	Epidermal growth factor receptor substrate 15-like 1 (Eps15-related protein) (Eps15R)	EPS15L1 EPS15R		0.000342			0.000122	0.000291	0.000308	4.64e-05			0.000592		0.000847	0.000606	0.00031	0.000614	9.25e-05	0.000943		3.3e-05	2.19e-05	0.000847		0.000843	3.82e-05
3	Q9NZ43	USE1 USE1L MDS032	No	Vesicle transport protein USE1 (Putative MAPK-activating protein PM26) (USE1-like protein) (p31)	USE1 USE1L MDS032
3	Q9NY59	SMPD3	No	Sphingomyelin phosphodiesterase 3 (EC 3.1.4.12) (Neutral sphingomyelinase 2) (nSMase-2) (nSMase2) (Neutral sphingomyelinase II)	SMPD3
3	Q9NSK0	KLC4 KNSL8	No	Kinesin light chain 4 (KLC 4) (Kinesin-like protein 8)	KLC4 KNSL8
3	Q9NQT8	KIF13B GAKIN KIAA0639	No	Kinesin-like protein KIF13B (Kinesin-like protein GAKIN)	KIF13B GAKIN KIAA0639
3	Q9NQE9	HINT3	No	Adenosine 5'-monophosphoramidase HINT3 (EC 3.9.1.-) (Histidine triad nucleotide-binding protein 3) (HINT-3)	HINT3
3	Q9H7U1	CCSER2 FAM190B KIAA1128 NPD012	No	Serine-rich coiled-coil domain-containing protein 2 (Coiled-coil serine-rich protein 2) (Protein GCAP14 homolog)	CCSER2 FAM190B KIAA1128 NPD012
3	Q9H2M9	RAB3GAP2 KIAA0839	No	Rab3 GTPase-activating protein non-catalytic subunit (RGAP-iso) (Rab3 GTPase-activating protein 150 kDa subunit) (Rab3-GAP p150) (Rab3-GAP150) (Rab3-GAP regulatory subunit)	RAB3GAP2 KIAA0839
3	Q9H015	SLC22A4 ETT OCTN1 UT2H	No	Solute carrier family 22 member 4 (Ergothioneine transporter) (ET transporter) (Organic cation/carnitine transporter 1)	SLC22A4 ETT OCTN1 UT2H
3	Q9BW60	ELOVL1 SSC1 CGI-88	No	Elongation of very long chain fatty acids protein 1 (EC 2.3.1.199) (3-keto acyl-CoA synthase ELOVL1) (ELOVL fatty acid elongase 1) (ELOVL FA elongase 1) (Very long chain 3-ketoacyl-CoA synthase 1) (Very long chain 3-oxoacyl-CoA synthase 1)	ELOVL1 SSC1 CGI-88
3	Q9BT09	CNPY3 CTG4A ERDA5 PRAT4A TNRC5 HSPC084 UNQ1934/PRO4409	No	Protein canopy homolog 3 (CTG repeat protein 4a) (Expanded repeat-domain protein CAG/CTG 5) (Protein associated with TLR4) (Trinucleotide repeat-containing gene 5 protein)	CNPY3 CTG4A ERDA5 PRAT4A TNRC5 HSPC084 UNQ1934/PRO4409
3	Q9BRF8	CPPED1 CSTP1	No	Serine/threonine-protein phosphatase CPPED1 (EC 3.1.3.16) (Calcineurin-like phosphoesterase domain-containing protein 1) (Complete S-transactivated protein 1)	CPPED1 CSTP1		9.07e-05				0.000159		6.77e-05			0.000177		0.000161	5.76e-05	0.000215	0.00027	0.000229					0.000167		0.000159	7.43e-05
3	Q99755	PIP5K1A	No	Phosphatidylinositol 4-phosphate 5-kinase type-1 alpha (PIP5K1-alpha) (PtdIns(4)P-5-kinase 1 alpha) (EC 2.7.1.68) (68 kDa type I phosphatidylinositol 4-phosphate 5-kinase alpha) (Phosphatidylinositol 4-phosphate 5-kinase type I alpha) (PIP5KIalpha)	PIP5K1A
3	Q96RW7	HMCN1 FIBL6	No	Hemicentin-1 (Fibulin-6) (FIBL-6)	HMCN1 FIBL6
3	Q96RL7	VPS13A CHAC KIAA0986	No	Vacuolar protein sorting-associated protein 13A (Chorea-acanthocytosis protein) (Chorein)	VPS13A CHAC KIAA0986		3.37e-05											1.66e-05	2.82e-05	2.5e-05			5.91e-05	6.97e-06		6.67e-06	9.5e-05		5.5e-05
3	Q96PN7	TRERF1 BCAR2 RAPA TREP132	No	Transcriptional-regulating factor 1 (Breast cancer anti-estrogen resistance 2) (Transcriptional-regulating protein 132) (Zinc finger protein rapa) (Zinc finger transcription factor TReP-132)	TRERF1 BCAR2 RAPA TREP132
3	Q96NL6	SCLT1 SAP1	No	Sodium channel and clathrin linker 1 (Sodium channel-associated protein 1)	SCLT1 SAP1																										0.0011	0.00166	0.00116		0.000294	0.00148	0.00127	0.00128	0.00119		0.000257	0.00142	0.00297	0.00344	0.00296	0.00199	0.00241		0.00172
3	Q96GM5	SMARCD1 BAF60A	No	SWI/SNF-related matrix-associated actin-dependent regulator of chromatin subfamily D member 1 (60 kDa BRG-1/Brm-associated factor subunit A) (BRG1-associated factor 60A) (BAF60A) (SWI/SNF complex 60 kDa subunit)	SMARCD1 BAF60A
3	Q96FN4	CPNE2	No	Copine-2 (Copine II)	CPNE2
3	Q96ER3	SAAL1	No	Protein SAAL1 (Synoviocyte proliferation-associated in collagen-induced arthritis protein 1) (SPACIA1)	SAAL1
3	Q96BS2	TESC CHP3	No	Calcineurin B homologous protein 3 (Tescalcin) (TSC)	TESC CHP3	0.00113	0.00188			0.000341	0.000603	0.000474				0.000566		0.00331	0.000209	0.000113	0.00147		0.00219		0.000245		0.0011		0.00162	0.000311
3	Q96AT9	RPE HUSSY-17	No	Ribulose-phosphate 3-epimerase (EC 5.1.3.1) (Ribulose-5-phosphate-3-epimerase)	RPE HUSSY-17
3	Q92785	DPF2 BAF45D REQ UBID4	No	Zinc finger protein ubi-d4 (Apoptosis response zinc finger protein) (BRG1-associated factor 45D) (BAF45D) (D4, zinc and double PHD fingers family 2) (Protein requiem)	DPF2 BAF45D REQ UBID4
3	Q92539	LPIN2 KIAA0249	No	Phosphatidate phosphatase LPIN2 (EC 3.1.3.4) (Lipin-2)	LPIN2 KIAA0249
3	Q92187	ST8SIA4 PST PST1 SIAT8D	No	CMP-N-acetylneuraminate-poly-alpha-2,8-sialyltransferase (EC 2.4.99.-) (Alpha-2,8-sialyltransferase 8D) (Polysialyltransferase-1) (Sialyltransferase 8D) (SIAT8-D) (Sialyltransferase St8Sia IV) (ST8SiaIV)	ST8SIA4 PST PST1 SIAT8D																														0.00185			0.00013			0.00219
3	Q8WUM9	SLC20A1 GLVR1 PIT1	No	Sodium-dependent phosphate transporter 1 (Gibbon ape leukemia virus receptor 1) (GLVR-1) (Leukemia virus receptor 1 homolog) (Phosphate transporter 1) (PiT-1) (Solute carrier family 20 member 1)	SLC20A1 GLVR1 PIT1
3	Q8TC07	TBC1D15	No	TBC1 domain family member 15 (GTPase-activating protein RAB7) (GAP for RAB7) (Rab7-GAP)	TBC1D15
3	Q8N128	FAM177A1 C14orf24	No	Protein FAM177A1	FAM177A1 C14orf24
3	Q8IWY9	CDAN1 UNQ664/PRO1295	No	Codanin-1	CDAN1 UNQ664/PRO1295
3	Q86YS7	C2CD5 CDP138 KIAA0528	No	C2 domain-containing protein 5 (C2 domain-containing phosphoprotein of 138 kDa)	C2CD5 CDP138 KIAA0528
3	Q6ZVF9	GPRIN3 KIAA2027	No	G protein-regulated inducer of neurite outgrowth 3 (GRIN3)	GPRIN3 KIAA2027
3	Q6GMV3	PTRHD1 C2orf79	No	Putative peptidyl-tRNA hydrolase PTRHD1 (EC 3.1.1.29) (Peptidyl-tRNA hydrolase domain-containing protein 1)	PTRHD1 C2orf79
3	Q6DT37	CDC42BPG DMPK2	No	Serine/threonine-protein kinase MRCK gamma (EC 2.7.11.1) (CDC42-binding protein kinase gamma) (DMPK-like gamma) (Myotonic dystrophy kinase-related CDC42-binding kinase gamma) (MRCK gamma) (MRCKG) (Myotonic dystrophy protein kinase-like gamma) (Myotonic dy	CDC42BPG DMPK2
3	Q69384	ERVK-6 ERVK6	No	Endogenous retrovirus group K member 6 Env polyprotein (EnvK2 protein) (Envelope polyprotein) (HERV-K(C7) envelope protein) (HERV-K(HML-2.HOM) envelope protein) (HERV-K108 envelope protein) (HERV-K_7p22.1 provirus ancestral Env polyprotein) [Cleaved into:	ERVK-6 ERVK6
3	Q676U5	ATG16L1 APG16L UNQ9393/PRO34307	No	Autophagy-related protein 16-1 (APG16-like 1)	ATG16L1 APG16L UNQ9393/PRO34307
3	Q5Y7H0	HLA-DQA1 DQA1	No	HLA class II histocompatibility antigen DQ alpha chain (HLA class II histocompatibility antigen, DQ alpha 1 chain) (MHC class II antigen)	HLA-DQA1 DQA1
3	Q5SRP5	APOM	No	Apolipoprotein M	APOM
3	Q53FT3	HIKESHI C11orf73 HSPC138 HSPC179 HSPC248	No	Protein Hikeshi	HIKESHI C11orf73 HSPC138 HSPC179 HSPC248
3	Q15669	RHOH ARHH TTF	No	Rho-related GTP-binding protein RhoH (GTP-binding protein TTF) (Translocation three four protein)	RHOH ARHH TTF
3	Q15223	NECTIN1 HVEC PRR1 PVRL1	No	Nectin-1 (Herpes virus entry mediator C) (Herpesvirus entry mediator C) (HveC) (Herpesvirus Ig-like receptor) (HIgR) (Nectin cell adhesion molecule 1) (Poliovirus receptor-related protein 1) (CD antigen CD111)	NECTIN1 HVEC PRR1 PVRL1
3	Q14232	EIF2B1 EIF2BA	No	Translation initiation factor eIF-2B subunit alpha (eIF-2B GDP-GTP exchange factor subunit alpha)	EIF2B1 EIF2BA
3	Q13618	CUL3 KIAA0617	No	Cullin-3 (CUL-3)	CUL3 KIAA0617
3	Q0VDF9	HSPA14 HSP60 HSP70L1	No	Heat shock 70 kDa protein 14 (HSP70-like protein 1) (Heat shock protein HSP60)	HSPA14 HSP60 HSP70L1
3	Q08623	PUDP DXF68S1E FAM16AX GS1 HDHD1 HDHD1A	No	Pseudouridine-5'-phosphatase (EC 3.1.3.96) (Haloacid dehalogenase-like hydrolase domain-containing protein 1) (Haloacid dehalogenase-like hydrolase domain-containing protein 1A) (Protein GS1) (Pseudouridine-5'-monophosphatase) (5'-PsiMPase)	PUDP DXF68S1E FAM16AX GS1 HDHD1 HDHD1A
3	Q01130	SRSF2 SFRS2	No	Serine/arginine-rich splicing factor 2 (Protein PR264) (Splicing component, 35 kDa) (Splicing factor SC35) (SC-35) (Splicing factor, arginine/serine-rich 2)	SRSF2 SFRS2
3	P80511	S100A12	No	Protein S100-A12 (CGRP) (Calcium-binding protein in amniotic fluid 1) (CAAF1) (Calgranulin-C) (CAGC) (Extracellular newly identified RAGE-binding protein) (EN-RAGE) (Migration inhibitory factor-related protein 6) (MRP-6) (p6) (Neutrophil S100 protein) (S1	S100A12			0.00336			0.00313	0.00151	0.00152	0.00137	0.00442	0.00465	0.00308			0.00125	0.000628	0.00266		0.000856	0.00238	0.000929		0.00138		0.00421			0.00142
3	P63252	KCNJ2 IRK1	No	Inward rectifier potassium channel 2 (Cardiac inward rectifier potassium channel) (Inward rectifier K(+) channel Kir2.1) (IRK-1) (hIRK1) (Potassium channel, inwardly rectifying subfamily J member 2)	KCNJ2 IRK1
3	P62306	SNRPF PBSCF	No	Small nuclear ribonucleoprotein F (snRNP-F) (Sm protein F) (Sm-F) (SmF)	SNRPF PBSCF
3	P55259	GP2	No	Pancreatic secretory granule membrane major glycoprotein GP2 (Pancreatic zymogen granule membrane protein GP-2) (ZAP75)	GP2
3	P53365	ARFIP2 POR1	No	Arfaptin-2 (ADP-ribosylation factor-interacting protein 2) (Partner of RAC1) (POR1)	ARFIP2 POR1
3	P48740	MASP1 CRARF CRARF1 PRSS5	No	Mannan-binding lectin serine protease 1 (EC 3.4.21.-) (Complement factor MASP-3) (Complement-activating component of Ra-reactive factor) (Mannose-binding lectin-associated serine protease 1) (MASP-1) (Mannose-binding protein-associated serine protease) (R	MASP1 CRARF CRARF1 PRSS5	0.00177	0.000752	0.000889	0.00102	0.00108	0.00144	0.000557	0.00103	0.000768	0.00267	0.00171	0.0013	0.000888	0.00207	0.00119	0.000891	0.00129	0.00142	0.00103	0.00146	0.000592	0.00147	0.000952	0.0012	0.000546	0.01	0.07	0.000945	0.01	0.04	0.01	0.01	0.01	0.00553	0.02	0.02	0.0068	0.00613	0.00996	0.06	0.00369	0.01	0.00645	0.00762
3	P40199	CEACAM6 NCA	No	Carcinoembryonic antigen-related cell adhesion molecule 6 (Non-specific crossreacting antigen) (Normal cross-reacting antigen) (CD antigen CD66c)	CEACAM6 NCA
3	P32019	INPP5B OCRL2	No	Type II inositol 1,4,5-trisphosphate 5-phosphatase (EC 3.1.3.36) (75 kDa inositol polyphosphate-5-phosphatase) (Phosphoinositide 5-phosphatase) (5PTase)	INPP5B OCRL2
3	P31641	SLC6A6	No	Sodium- and chloride-dependent taurine transporter (Solute carrier family 6 member 6)	SLC6A6
3	P25024	CXCR1 CMKAR1 IL8RA	No	C-X-C chemokine receptor type 1 (CXC-R1) (CXCR-1) (CDw128a) (High affinity interleukin-8 receptor A) (IL-8R A) (IL-8 receptor type 1) (CD antigen CD181)	CXCR1 CMKAR1 IL8RA
3	P15374	UCHL3	No	Ubiquitin carboxyl-terminal hydrolase isozyme L3 (UCH-L3) (EC 3.4.19.12) (Ubiquitin thioesterase L3)	UCHL3
3	P0C7P3	SLFN14	No	Protein SLFN14 [Cleaved into: C-terminally truncated SLFN14 endoribonuclease (EC 3.1.-.-) (Schlafen family member 14)]	SLFN14
3	P06858	LPL LIPD	No	Lipoprotein lipase (LPL) (EC 3.1.1.34) (Phospholipase A1) (EC 3.1.1.32)	LPL LIPD
3	P05181	CYP2E1 CYP2E	No	Cytochrome P450 2E1 (EC 1.14.14.1) (4-nitrophenol 2-hydroxylase) (EC 1.14.13.n7) (CYPIIE1) (Cytochrome P450-J)	CYP2E1 CYP2E
3	P04275	VWF F8VWF	No	von Willebrand factor (vWF) [Cleaved into: von Willebrand antigen 2 (von Willebrand antigen II)]	VWF F8VWF	0.00935	0.01	0.01	0.00244	0.0054	0.00823	0.00975	0.00258	0.00278	0.00619	0.01	0.01	0.01	0.00353	0.00881	0.00986	0.02	0.01	0.00897	0.00329	0.00164	0.01	0.003	0.03	0.0011	0.6	0.18	0.29	0.79	1.11	0.61	0.61	0.57	8.2e-05	0.06	0.00217	0.1	0.01	0.08	0.02	0.02	0.00567	0.04	0.2
3	P03951	F11	No	Coagulation factor XI (FXI) (EC 3.4.21.27) (Plasma thromboplastin antecedent) (PTA) [Cleaved into: Coagulation factor XIa heavy chain; Coagulation factor XIa light chain]	F11	0.000371	2.63e-05	0.000319	0.000315	0.000307	6.08e-05	0.000415	0.000147	0.000499	0.000718	0.00022	0.000768		8.57e-05	0.000218		6.91e-05	2.28e-05	0.000804	0.000393	9.35e-05		0.000373	0.000116	0.000377	0.000231	0.00114		0.000407	0.00069	0.000617	0.000823	0.00124	0.00327	0.00184	0.00016	0.00345	0.00247	0.000537	0.00298	0.000161	0.000387	0.00044	0.00077
3	P02810	PRH1; PRH2	No	Salivary acidic proline-rich phosphoprotein 1/2 (Db-s) (PRP-1/PRP-2) (Parotid acidic protein) (Pa) (Parotid double-band protein) (Parotid isoelectric focusing variant protein) (PIF-S) (Parotid proline-rich protein 1/2) (Pr1/Pr2) (Protein C) [Cleaved into:	PRH1; PRH2
3	P02458	COL2A1	No	Collagen alpha-1(II) chain (Alpha-1 type II collagen) [Cleaved into: Collagen alpha-1(II) chain; Chondrocalcin]	COL2A1
3	P01782	IGHV3-9	No	Immunoglobulin heavy variable 3-9 (Ig heavy chain V-III region DOB)	IGHV3-9																										0.00296	0.03	0.06	0.06	0.45	0.05	0.08	0.09	0.05	0.00736	0.03	0.01	0.02	0.01	0.01	0.02	0.05	0.11	0.05
3	P01718	IGLV3-27	No	Immunoglobulin lambda variable 3-27 (Ig lambda chain V-IV region Kern)	IGLV3-27	0.0029	0.00164	0.00495	0.0074	0.00115	0.000837		0.00167	0.0047	0.00251	0.000974	0.00532	0.000867	0.00142	0.00174	0.00496	0.00275	0.00164	0.00338	0.00354	0.00183		0.00186	0.00083	0.00591	0.00422	0.00261		0.00697		0.05	0.05	0.05	0.02		0.02		0.01		0.00536			0.04	0.03
3	P01042	KNG1 BDK KNG	No	Kininogen-1 (Alpha-2-thiol proteinase inhibitor) (Fitzgerald factor) (High molecular weight kininogen) (HMWK) (Williams-Fitzgerald-Flaujeac factor) [Cleaved into: Kininogen-1 heavy chain; T-kinin (Ile-Ser-Bradykinin); Bradykinin (Kallidin I); Lysyl-bradyk	KNG1 BDK KNG	0.09	0.03	0.08	0.09	0.07	0.06	0.09	0.04	0.07	0.08	0.05	0.13	0.05	0.05	0.07	0.04	0.06	0.03	0.08	0.08	0.08	0.04	0.15	0.05	0.05	0.07	0.06	0.0083	0.06	0.02	0.02	0.01	0.01	0.05	0.06	0.03	0.06	0.05	0.03	0.05	0.04	0.04	0.03	0.02
3	P00709	LALBA LYZL7	No	Alpha-lactalbumin (Lactose synthase B protein) (Lysozyme-like protein 7)	LALBA LYZL7
3	P00451	F8 F8C	No	Coagulation factor VIII (Antihemophilic factor) (AHF) (Procoagulant component) [Cleaved into: Factor VIIIa heavy chain, 200 kDa isoform; Factor VIIIa heavy chain, 92 kDa isoform; Factor VIII B chain; Factor VIIIa light chain]	F8 F8C																										0.000136	6.67e-05		0.00202	0.00269	0.00217	0.00146	0.00177				0.000161							2.81e-05
3	O95786	DDX58	No	Antiviral innate immune response receptor RIG-I (DEAD box protein 58) (Probable ATP-dependent RNA helicase DDX58) (EC 3.6.4.13) (RIG-I-like receptor 1) (RLR-1) (Retinoic acid-inducible gene 1 protein) (RIG-1) (Retinoic acid-inducible gene I protein) (RIG-	DDX58
3	O95236	APOL3	No	Apolipoprotein L3 (Apolipoprotein L-III) (ApoL-III) (TNF-inducible protein CG12-1) (CG12_1)	APOL3
3	O95219	SNX4	No	Sorting nexin-4	SNX4
3	O95171	SCEL	No	Sciellin	SCEL
3	O76070	SNCG BCSG1 PERSYN PRSN	No	Gamma-synuclein (Breast cancer-specific gene 1 protein) (Persyn) (Synoretin) (SR)	SNCG BCSG1 PERSYN PRSN
3	O75023	LILRB5 LIR8	No	Leukocyte immunoglobulin-like receptor subfamily B member 5 (CD85 antigen-like family member C) (Leukocyte immunoglobulin-like receptor 8) (LIR-8) (CD antigen CD85c)	LILRB5 LIR8
3	O43464	HTRA2 OMI PRSS25	No	Serine protease HTRA2, mitochondrial (EC 3.4.21.108) (High temperature requirement protein A2) (HtrA2) (Omi stress-regulated endoprotease) (Serine protease 25) (Serine proteinase OMI)	HTRA2 OMI PRSS25
3	O00423	EML1 EMAP1 EMAPL EMAPL1	No	Echinoderm microtubule-associated protein-like 1 (EMAP-1) (HuEMAP-1)	EML1 EMAP1 EMAPL EMAPL1
3	O00187	MASP2	No	Mannan-binding lectin serine protease 2 (EC 3.4.21.104) (MBL-associated serine protease 2) (Mannose-binding protein-associated serine protease 2) (MASP-2) [Cleaved into: Mannan-binding lectin serine protease 2 A chain; Mannan-binding lectin serine proteas	MASP2			0.0001	0.000174	0.000109	0.00017	0.00017	0.000272	9.29e-05	0.000455	0.000348	0.000233	0.000124	0.000403	0.000237	0.000119	0.00027		0.000136	0.000122	7.75e-05	0.000193	0.000184	0.000186	0.000133	0.00387	0.02	0.000373	0.000725	0.01	0.00254	0.00161	0.000975	0.000376	0.000667	0.01			0.000454	0.0078		0.00158		0.000907
3	O00160	MYO1F	No	Unconventional myosin-If (Myosin-Ie)	MYO1F
3	J3KSC4	RAC3	No	Ras-related C3 botulinum toxin substrate 3 (Fragment)	RAC3
3	I3L4N8	ACTG1	No	Actin, cytoplasmic 2	ACTG1
3	H7C013	ALB	Yes	Albumin (Fragment)	ALB
3	H0YLF3	B2M	No	Beta-2-microglobulin (Fragment)	B2M
3	H0YK18	AKAP13	No	A-kinase anchor protein 13 (Fragment)	AKAP13
3	H0YIN9	KRT5	No	Keratin, type II cytoskeletal 5 (Fragment)	KRT5
3	F8W876	MASP1	No	Mannan-binding lectin serine protease 1	MASP1
3	F8W6P5	HBB	No	Hemoglobin subunit beta (Fragment)	HBB
3	E9PL57	NEDD8-MDP1	No	NEDD8-MDP1 readthrough (Fragment)	NEDD8-MDP1
3	E9PHK0	CLEC3B	No	Tetranectin	CLEC3B	0.02	0.00891	0.01	0.01	0.00903	0.01	0.01	0.00793	0.01	0.01	0.00788	0.01	0.00471	0.00903	0.01	0.00793	0.00489	0.00449	0.01	0.01	0.00824	0.00495	0.00875	0.00655	0.01	0.01	0.01		0.00717			0.02		0.00833	0.01	0.01	0.01	0.00749	0.00752	0.00471	0.00378	0.000822	0.00218	0.000455
3	E9PEW8	HBD	No	Hemoglobin subunit delta (Fragment)	HBD
3	E7ETH6	ZNF587B	No	Zinc finger protein 587B	ZNF587B
3	E5RGQ7	DMTN	No	Dematin (Fragment)	DMTN
3	C9JK18	JUP	No	Junction plakoglobin (Fragment)	JUP
3	C9JIS1	GNB2	Yes	Guanine nucleotide-binding protein G(I)/G(S)/G(T) subunit beta-2 (Fragment)	GNB2
3	C9JEV8	TUBA4A	No	Tubulin alpha chain (Fragment)	TUBA4A
3	B7ZBR9	MCF2L	No	Guanine nucleotide exchange factor DBS (Fragment)	MCF2L
3	B1AH77	RAC2	No	Ras-related C3 botulinum toxin substrate 2	RAC2
3	B0UXQ0	HLA-A HLA	No	HLA class I histocompatibility antigen, A alpha chain (MHC class I antigen) (MHC class I protein)	HLA-A HLA																								0.00725
3	A6NLH6	CNIH4	No	Protein cornichon homolog 4	CNIH4
3	A6NI73	LILRA5 ILT11 LILRB7 LIR9	No	Leukocyte immunoglobulin-like receptor subfamily A member 5 (CD85 antigen-like family member F) (Immunoglobulin-like transcript 11) (ILT-11) (Leukocyte immunoglobulin-like receptor 9) (LIR-9) (CD antigen CD85f)	LILRA5 ILT11 LILRB7 LIR9
3	A2A3N6	PIPSL PSMD4P2	No	Putative PIP5K1A and PSMD4-like protein (PIP5K1A-PSMD4)	PIPSL PSMD4P2
3	A0A5H1ZRQ7	IGLC7	No	Immunoglobulin lambda constant 7 (Fragment)	IGLC7	0.000516	0.000814						0.00022		0.000573				0.000764		0.00184			0.000134	0.00388	0.000252			0.00118	0.00334	0.000245	0.00102		0.000566	5.76e-05		0.000303	0.00036	0.04	0.01	0.00524	0.0019	0.01	0.00509	0.00362				0.00207
3	A0A1W2PRX1	HLA-C	No	HLA class I histocompatibility antigen, C alpha chain	HLA-C
3	A0A1W2PPW3	TAF11L12	No	TATA-box-binding protein-associated factor 11-like 12	TAF11L12
3	A0A1W2PNZ7	HLA-C	No	HLA class I histocompatibility antigen, C alpha chain	HLA-C
3	A0A140T958	HLA-DRB1	No	HLA class II histocompatibility antigen, DRB1 beta chain (Fragment)	HLA-DRB1																														0.00222
3	A0A0G2JMI3	IGHV1-69-2	No	Immunoglobulin heavy variable 1-69-2	IGHV1-69-2																											0.00083													0.0042
3	A0A0C4DH32	IGHV3-20	No	Immunoglobulin heavy variable 3-20	IGHV3-20																																	0.00196
3	A0A0C4DH30	IGHV3-16	No	Probable non-functional immunoglobulin heavy variable 3-16	IGHV3-16
3	A0A0C4DGB9	PPA2	No	Inorganic diphosphatase (EC 3.6.1.1)	PPA2
3	A0A0B4J1Y8	IGLV9-49	No	Immunoglobulin lambda variable 9-49	IGLV9-49	0.00216	0.000775	0.00165	0.00133	0.000988		0.00101		0.00268		0.000589	0.00148	0.00182		0.00168	0.000792		0.000789	0.00092	0.00241		0.00071	0.000735	0.00177	0.000727	0.01			0.00694	0.00419				0.01	0.00345	0.00165			0.00906		0.01	0.01	0.00851	0.00661
3	A0A087WTF6	NCAM1	No	Neural cell adhesion molecule 1	NCAM1
3	A0A087WT94	DMTN	No	Dematin (Fragment)	DMTN
3	A0A075B6P5	IGKV2-28	No	Immunoglobulin kappa variable 2-28	IGKV2-28							0.01	0.00822				0.03	0.00724	0.01		0.01	0.00486						0.01		0.01	0.00826	0.00889		0.02	0.06	0.04	0.02	0.03		0.00686	0.00239	0.00269	0.00708			0.00446			0.01
3	U3KQA5	CSNK1G1	No	Non-specific serine/threonine protein kinase (EC 2.7.11.1)	CSNK1G1
3	Q9P1Z2	CALCOCO1 KIAA1536 PP13275 UNQ2436/PRO4996	No	Calcium-binding and coiled-coil domain-containing protein 1 (Calphoglin) (Coiled-coil coactivator protein) (Sarcoma antigen NY-SAR-3)	CALCOCO1 KIAA1536 PP13275 UNQ2436/PRO4996		0.0003				4.23e-05	6.82e-05				0.000182		0.00053	0.00032		0.000238		0.000468				0.000375		0.000494
3	Q9BSA4	TTYH2 C17orf29	No	Protein tweety homolog 2 (hTTY2)	TTYH2 C17orf29
3	Q96RU3	FNBP1 FBP17 KIAA0554	No	Formin-binding protein 1 (Formin-binding protein 17) (hFBP17)	FNBP1 FBP17 KIAA0554
3	Q96N23	CFAP54 C12orf55 C12orf63	No	Cilia- and flagella-associated protein 54	CFAP54 C12orf55 C12orf63
3	Q5T754	LCE1F LEP6	No	Late cornified envelope protein 1F (Late envelope protein 6)	LCE1F LEP6
3	Q5T749	KPRP C1orf45	No	Keratinocyte proline-rich protein (hKPRP)	KPRP C1orf45				0.000231											0.000331	0.000394			0.000361	0.000283				0.000149				5.36e-05											0.000169
3	Q5SUL5	HLA-A HLA HLA-A*0101	No	HLA class I histocompatibility antigen (HLA class I histocompatibility antigen A alpha chain) (HLA class I histocompatibility antigen, A alpha chain) (MHC class I antigen) (MHC class I protein)	HLA-A HLA HLA-A*0101		0.000903		9.97e-05			0.000448							0.000701	0.000628		0.000337	0.000799							0.000158
3	P55008	AIF1 G1 IBA1	No	Allograft inflammatory factor 1 (AIF-1) (Ionized calcium-binding adapter molecule 1) (Protein G1)	AIF1 G1 IBA1
3	P29466	CASP1 IL1BC IL1BCE	No	Caspase-1 (CASP-1) (EC 3.4.22.36) (Interleukin-1 beta convertase) (IL-1BC) (Interleukin-1 beta-converting enzyme) (ICE) (IL-1 beta-converting enzyme) (p45) [Cleaved into: Caspase-1 subunit p20; Caspase-1 subunit p10]	CASP1 IL1BC IL1BCE
4	Q9HCL0	PCDH18 KIAA1562	No	Protocadherin-18	PCDH18 KIAA1562
4	Q92743	HTRA1 HTRA PRSS11	No	Serine protease HTRA1 (EC 3.4.21.-) (High-temperature requirement A serine peptidase 1) (L56) (Serine protease 11)	HTRA1 HTRA PRSS11
4	Q15166	PON3	No	Serum paraoxonase/lactonase 3 (EC 3.1.1.2) (EC 3.1.1.81) (EC 3.1.8.1)	PON3																				0.000178
4	P49454	CENPF	No	Centromere protein F (CENP-F) (AH antigen) (Kinetochore protein CENPF) (Mitosin)	CENPF
4	P26572	MGAT1 GGNT1 GLCT1 GLYT1 MGAT	No	Alpha-1,3-mannosyl-glycoprotein 2-beta-N-acetylglucosaminyltransferase (EC 2.4.1.101) (N-glycosyl-oligosaccharide-glycoprotein N-acetylglucosaminyltransferase I) (GNT-I) (GlcNAc-T I)	MGAT1 GGNT1 GLCT1 GLYT1 MGAT
4	P0C0L4	C4A CO4 CPAMD2	No	Complement C4-A (Acidic complement C4) (C3 and PZP-like alpha-2-macroglobulin domain-containing protein 2) [Cleaved into: Complement C4 beta chain; Complement C4-A alpha chain; C4a anaphylatoxin; C4b-A; C4d-A; Complement C4 gamma chain]	C4A CO4 CPAMD2	0.00167	0.000541	0.00287	0.0018	3.3e-05	0.00162	0.00236	0.000834	0.00281	0.00153	0.00431	0.00107	0.000453	0.0027	0.00425	0.00158	0.00199		0.00801	0.00304	0.00313	0.000803	0.00516	0.00164	0.000535	0.01	0.00648	0.00891	0.01	0.00705	0.00696	0.00652	0.00424	0.00162	0.00683	0.00427	0.00936	0.00932	0.00255	0.01	0.00381	0.00523	0.00641	0.00413
4	P05107	ITGB2 CD18 MFI7	No	Integrin beta-2 (Cell surface adhesion glycoproteins LFA-1/CR3/p150,95 subunit beta) (Complement receptor C3 subunit beta) (CD antigen CD18)	ITGB2 CD18 MFI7
4	P02647	APOA1	No	Apolipoprotein A-I (Apo-AI) (ApoA-I) (Apolipoprotein A1) [Cleaved into: Proapolipoprotein A-I (ProapoA-I); Truncated apolipoprotein A-I (Apolipoprotein A-I(1-242))]	APOA1	4.05	1.56	2.77	4.57	2.46	3.54	2.96	2.37	3.35	3.08	1.66	2.61	2.14	1.8	2.45	1.8	1.82	1.34	3.36	2.96	2.99	1.7	3.23	1.35	2.87	3.31	2.37	0.42	2.86	1.78	2.3	2.41	2.26	2.08	2.49	1.87	2.39	1.68	2.18	3.23	3.78	3.29	2.75	2.51
4	O60299	LZTS3 KIAA0552 PROSAPIP1	No	Leucine zipper putative tumor suppressor 3 (ProSAP-interacting protein 1) (ProSAPiP1)	LZTS3 KIAA0552 PROSAPIP1
4	J3KPY9	ANTXR2	No	Anthrax toxin receptor	ANTXR2
4	Q9Y5X9	LIPG UNQ387/PRO719	No	Endothelial lipase (EC 3.1.1.3) (Endothelial cell-derived lipase) (EDL) (EL) (Phospholipase A1) (EC 3.1.1.32)	LIPG UNQ387/PRO719
4	Q9UPU3	SORCS3 KIAA1059	No	VPS10 domain-containing receptor SorCS3	SORCS3 KIAA1059
4	Q9UM47	NOTCH3	No	Neurogenic locus notch homolog protein 3 (Notch 3) [Cleaved into: Notch 3 extracellular truncation; Notch 3 intracellular domain]	NOTCH3
4	Q9UK55	SERPINA10 ZPI UNQ707/PRO1358	No	Protein Z-dependent protease inhibitor (PZ-dependent protease inhibitor) (PZI) (Serpin A10)	SERPINA10 ZPI UNQ707/PRO1358	0.00169	0.000457	0.000681	0.00107	0.000931	0.000396	0.00217	0.00164	0.00238	0.00123	0.00161	0.00175	0.000693	0.000521	0.00194	0.000482	0.000262		0.00141	0.00101	0.00117	0.000167	0.000713	0.00048	0.00147	3.79e-05	0.000966		9.93e-05				0.000255	0.000362	0.000351		0.000633	9.25e-05	0.000352	0.000258
4	Q9NQ79	CRTAC1 ASPIC1 CEP68	No	Cartilage acidic protein 1 (68 kDa chondrocyte-expressed protein) (CEP-68) (ASPIC)	CRTAC1 ASPIC1 CEP68
4	Q9NPG4	PCDH12 UNQ395/PRO731	No	Protocadherin-12 (Vascular cadherin-2) (Vascular endothelial cadherin-2) (VE-cad-2) (VE-cadherin-2) [Cleaved into: Protocadherin-12, secreted form]	PCDH12 UNQ395/PRO731
4	Q9HDC9	APMAP C20orf3 UNQ1869/PRO4305	No	Adipocyte plasma membrane-associated protein (Protein BSCv)	APMAP C20orf3 UNQ1869/PRO4305	9.85e-05	0.00155			0.000171	0.000211	0.000414	0.000158	0.00014	9.57e-05	0.000572		0.00121	0.0013	0.000348	0.00147	0.000405	0.00126	0.000246	0.000135	0.000171	0.00102	0.000107	0.00168	9.56e-05
4	Q9H6X2	ANTXR1 ATR TEM8	No	Anthrax toxin receptor 1 (Tumor endothelial marker 8)	ANTXR1 ATR TEM8
4	Q9BYJ0	FGFBP2 KSP37 UNQ425/PRO1065	No	Fibroblast growth factor-binding protein 2 (FGF-BP2) (FGF-binding protein 2) (FGFBP-2) (37 kDa killer-specific secretory protein) (Ksp37) (HBp17-related protein) (HBp17-RP)	FGFBP2 KSP37 UNQ425/PRO1065
4	Q9BXN1	ASPN PLAP1 SLRR1C UNQ215/PRO241	No	Asporin (Periodontal ligament-associated protein 1) (PLAP-1)	ASPN PLAP1 SLRR1C UNQ215/PRO241
4	Q9BXA9	SALL3 ZNF796	No	Sal-like protein 3 (Zinc finger protein 796) (Zinc finger protein SALL3) (hSALL3)	SALL3 ZNF796
4	Q9BX93	PLA2G12B PLA2G13 FKSG71	No	Group XIIB secretory phospholipase A2-like protein (Group XIII secretory phospholipase A2-like protein) (GXIII sPLA2-like) (sPLA2-GXIIB) (GXIIB)	PLA2G12B PLA2G13 FKSG71
4	Q9BX66	SORBS1 KIAA0894 KIAA1296 SH3D5	No	Sorbin and SH3 domain-containing protein 1 (Ponsin) (SH3 domain protein 5) (SH3P12) (c-Cbl-associated protein) (CAP)	SORBS1 KIAA0894 KIAA1296 SH3D5
4	Q9BUN1	MENT C1orf56 UNQ547/PRO1104	No	Protein MENT (Methylated in normal thymocytes protein)	MENT C1orf56 UNQ547/PRO1104
4	Q96KN2	CNDP1 CN1 CPGL2 UNQ1915/PRO4380	No	Beta-Ala-His dipeptidase (EC 3.4.13.20) (CNDP dipeptidase 1) (Carnosine dipeptidase 1) (Glutamate carboxypeptidase-like protein 2) (Serum carnosinase)	CNDP1 CN1 CPGL2 UNQ1915/PRO4380	0.00243		0.00144	0.000783	0.00116	0.00237	0.000464	0.000871	0.00173	0.00173	0.000435	0.00267	0.00094	0.000563	8.4e-05	7.11e-05	0.000903	0.000351	0.00327	0.00299	0.00332	0.000405	0.00145	0.000823	0.00122	0.00166	0.000521		0.000286					0.000167			0.00102	1.33e-05		0.00155			5.35e-05
4	Q96IY4	CPB2	No	Carboxypeptidase B2 (EC 3.4.17.20) (Carboxypeptidase U) (CPU) (Plasma carboxypeptidase B) (pCPB) (Thrombin-activable fibrinolysis inhibitor) (TAFI)	CPB2	0.00406	0.000827	0.00315	0.00511	0.00311	0.00112	0.00289	0.00171	0.00347	0.00379	0.00299	0.003	0.000758	0.00243	0.00247	0.00134	0.00125	0.000187	0.00274	0.00216	0.00233	0.00138	0.00636	0.0017	0.00117	0.00416	0.00343	0.0017	0.00157	0.000305	0.000498	0.000278	0.000444		0.00139	0.000333	0.00332	0.00197	0.00255	0.0035	0.000254	0.000887		0.000318
4	Q8WZ42	TTN	No	Titin (EC 2.7.11.1) (Connectin) (Rhabdomyosarcoma antigen MU-RMS-40.14)	TTN
4	Q8WWA0	ITLN1 INTL ITLN LFR UNQ640/PRO1270	No	Intelectin-1 (ITLN-1) (Endothelial lectin HL-1) (Galactofuranose-binding lectin) (Intestinal lactoferrin receptor) (Omentin)	ITLN1 INTL ITLN LFR UNQ640/PRO1270																																							0.00323					0.00267
4	Q8WUA8	TSKU E2IG4 LRRC54 TSK UNQ850/PRO1788	No	Tsukushi (E2-induced gene 4 protein) (Leucine-rich repeat-containing protein 54)	TSKU E2IG4 LRRC54 TSK UNQ850/PRO1788
4	Q8TER0	SNED1	No	Sushi, nidogen and EGF-like domain-containing protein 1 (Insulin-responsive sequence DNA-binding protein 1) (IRE-BP1)	SNED1
4	Q8NI99	ANGPTL6 AGF ARP5 UNQ152/PRO178	No	Angiopoietin-related protein 6 (Angiopoietin-like protein 6) (Angiopoietin-related growth factor) (Angiopoietin-related protein 5)	ANGPTL6 AGF ARP5 UNQ152/PRO178																										0.00109			0.000718	0.000296			0.000182			0.00341						0.00209		0.00759
4	Q8NDA2	HMCN2	No	Hemicentin-2	HMCN2
4	Q8NBP7	PCSK9 NARC1 PSEC0052	No	Proprotein convertase subtilisin/kexin type 9 (EC 3.4.21.-) (Neural apoptosis-regulated convertase 1) (NARC-1) (Proprotein convertase 9) (PC9) (Subtilisin/kexin-like protease PC9)	PCSK9 NARC1 PSEC0052
4	Q86UD1	OAF NS5ATP13TP2	No	Out at first protein homolog (HCV NS5A-transactivated protein 13 target protein 2)	OAF NS5ATP13TP2
4	Q86U17	SERPINA11	No	Serpin A11	SERPINA11
4	Q86SQ4	ADGRG6 DREG GPR126 VIGR	No	Adhesion G-protein coupled receptor G6 (Developmentally regulated G-protein-coupled receptor) (G-protein coupled receptor 126) (Vascular inducible G protein-coupled receptor) [Cleaved into: ADGRG6 N-terminal fragment (ADGRG6-NTF); ADGRG6 C-terminal fragme	ADGRG6 DREG GPR126 VIGR																											0.000456
4	Q76LX8	ADAMTS13 C9orf8 UNQ6102/PRO20085	No	A disintegrin and metalloproteinase with thrombospondin motifs 13 (ADAM-TS 13) (ADAM-TS13) (ADAMTS-13) (EC 3.4.24.87) (von Willebrand factor-cleaving protease) (vWF-CP) (vWF-cleaving protease)	ADAMTS13 C9orf8 UNQ6102/PRO20085																	0.000143									0.000341			0.000367	0.000314	0.00027	0.000348	0.000482
4	Q6UXH0	ANGPTL8 C19orf80 RIFL UNQ599/PRO1185	No	Angiopoietin-like protein 8 (Betatrophin) (Lipasin) (Refeeding-induced fat and liver protein)	ANGPTL8 C19orf80 RIFL UNQ599/PRO1185
4	Q6UXB8	PI16 CRISP9 PSPBP PSEC0164 UNQ289/PRO328	No	Peptidase inhibitor 16 (PI-16) (Cysteine-rich secretory protein 9) (CRISP-9) (PSP94-binding protein) (CD antigen CD364)	PI16 CRISP9 PSPBP PSEC0164 UNQ289/PRO328
4	Q6Q788	APOA5 RAP3 UNQ411/PRO773	No	Apolipoprotein A-V (Apo-AV) (ApoA-V) (Apolipoprotein A5) (Regeneration-associated protein 3)	APOA5 RAP3 UNQ411/PRO773
4	Q6P988	NOTUM OK/SW-CL.30	No	Palmitoleoyl-protein carboxylesterase NOTUM (EC 3.1.1.98) (hNOTUM)	NOTUM OK/SW-CL.30
4	Q5T1R4	HIVEP3 KBP1 KIAA1555 KRC ZAS3	No	Transcription factor HIVEP3 (Human immunodeficiency virus type I enhancer-binding protein 3) (Kappa-B and V(D)J recombination signal sequences-binding protein) (Kappa-binding protein 1) (KBP-1) (Zinc finger protein ZAS3)	HIVEP3 KBP1 KIAA1555 KRC ZAS3
4	Q3MIS6	ZNF528 KIAA1827	No	Zinc finger protein 528	ZNF528 KIAA1827
4	Q14517	FAT1 CDHF7 FAT	No	Protocadherin Fat 1 (Cadherin family member 7) (Cadherin-related tumor suppressor homolog) (Protein fat homolog) [Cleaved into: Protocadherin Fat 1, nuclear form]	FAT1 CDHF7 FAT
4	Q13477	MADCAM1	No	Mucosal addressin cell adhesion molecule 1 (MAdCAM-1) (hMAdCAM-1)	MADCAM1
4	Q13093	PLA2G7 PAFAH	No	Platelet-activating factor acetylhydrolase (PAF acetylhydrolase) (EC 3.1.1.47) (1-alkyl-2-acetylglycerophosphocholine esterase) (2-acetyl-1-alkylglycerophosphocholine esterase) (Group-VIIA phospholipase A2) (gVIIA-PLA2) (LDL-associated phospholipase A2) (	PLA2G7 PAFAH
4	Q07954	LRP1 A2MR APR	No	Prolow-density lipoprotein receptor-related protein 1 (LRP-1) (Alpha-2-macroglobulin receptor) (A2MR) (Apolipoprotein E receptor) (APOER) (CD antigen CD91) [Cleaved into: Low-density lipoprotein receptor-related protein 1 85 kDa subunit (LRP-85); Low-dens	LRP1 A2MR APR																										1.53e-05	2.84e-05
4	P80108	GPLD1 PIGPLD1	No	Phosphatidylinositol-glycan-specific phospholipase D (PI-G PLD) (EC 3.1.4.50) (Glycoprotein phospholipase D) (Glycosyl-phosphatidylinositol-specific phospholipase D) (GPI-PLD) (GPI-specific phospholipase D)	GPLD1 PIGPLD1	0.00303	0.000316	0.000961	0.0028	0.00162	0.00118	0.00101	0.000652	0.00159	0.00164	0.000745	0.00235	0.00178	0.00128	0.000279	0.00191	0.000736	0.000299	0.00262	0.00212	0.00288	0.00123	0.00287	0.000456	0.000336	0.00075	0.00267		0.000744	4.7e-05	0.000332		0.000628	0.000123	0.00018		0.00219	0.000362	0.000695	0.000354	0.000514			0.00104
4	P58166	INHBE	No	Inhibin beta E chain (Activin beta-E chain)	INHBE
4	P55103	INHBC	No	Inhibin beta C chain (Activin beta-C chain)	INHBC
4	P55058	PLTP	No	Phospholipid transfer protein (Lipid transfer protein II)	PLTP	0.00182	0.000175	0.000589	0.00172	0.000627	0.00224	0.00196	0.00243	0.00207	0.00319	0.00129	0.00031	0.0001		0.00046	0.000625		0.000264	0.00228	0.00183	0.00194	0.00018	0.000259	0.000502	0.000798		0.000554							0.000397		0.000336		0.000206		0.000145		0.0001	0.000711
4	P35858	IGFALS ALS	No	Insulin-like growth factor-binding protein complex acid labile subunit (ALS)	IGFALS ALS	0.01	0.00881	0.01	0.01	0.0098	0.00797	0.01	0.01	0.01	0.01	0.01	0.02	0.00802	0.00957	0.01	0.00648	0.01	0.00496	0.02	0.00971	0.01	0.00879	0.01	0.00839	0.01	0.00298	0.00289		0.00269	0.00202	0.00422	0.0045	0.00398	0.000976	0.00172	0.000764	0.00273	0.0019	0.000212		0.00117		0.000767	0.000519
4	P28370	SMARCA1 SNF2L SNF2L1	No	Probable global transcription activator SNF2L1 (EC 3.6.4.-) (ATP-dependent helicase SMARCA1) (Nucleosome-remodeling factor subunit SNF2L) (SWI/SNF-related matrix-associated actin-dependent regulator of chromatin subfamily A member 1)	SMARCA1 SNF2L SNF2L1
4	P27169	PON1 PON	No	Serum paraoxonase/arylesterase 1 (PON 1) (EC 3.1.1.2) (EC 3.1.1.81) (EC 3.1.8.1) (Aromatic esterase 1) (A-esterase 1) (K-45) (Serum aryldialkylphosphatase 1)	PON1 PON	0.06	0.02	0.03	0.11	0.06	0.08	0.08	0.09	0.07	0.1	0.04	0.08	0.07	0.04	0.03	0.05	0.03	0.02	0.09	0.08	0.09	0.03	0.08	0.04	0.04	0.04	0.03	0.01	0.06	0.02	0.01	0.01	0.01	0.03	0.04	0.01	0.02	0.02	0.02	0.04	0.01	0.04	0.01	0.03
4	P23141	CES1 CES2 SES1	No	Liver carboxylesterase 1 (Acyl-coenzyme A:cholesterol acyltransferase) (ACAT) (Brain carboxylesterase hBr1) (Carboxylesterase 1) (CE-1) (hCE-1) (EC 3.1.1.1) (Cholesteryl ester hydrolase) (CEH) (EC 3.1.1.13) (Cocaine carboxylesterase) (Egasyn) (HMSE) (Meth	CES1 CES2 SES1
4	P16035	TIMP2	No	Metalloproteinase inhibitor 2 (CSC-21K) (Tissue inhibitor of metalloproteinases 2) (TIMP-2)	TIMP2
4	P13497	BMP1 PCOLC	No	Bone morphogenetic protein 1 (BMP-1) (EC 3.4.24.19) (Mammalian tolloid protein) (mTld) (Procollagen C-proteinase) (PCP)	BMP1 PCOLC
4	P11597	CETP	No	Cholesteryl ester transfer protein (Lipid transfer protein I)	CETP	0.000121	0.000239	0.000143		0.000169	0.00028		0.000236	6.27e-05	0.000296	0.000215	0.000177		6.31e-05				8.91e-05		0.00023	0.000222	0.000223	0.000346	0.000146	0.000124	0.000515	0.00016		0.000822		4.49e-05	4.56e-05	6.43e-05	0.00467	0.00225		0.00177	0.000776	0.00136	0.000869	0.00109	0.00228	0.00289	0.000959
4	P11150	LIPC HTGL	No	Hepatic triacylglycerol lipase (HL) (Hepatic lipase) (EC 3.1.1.3) (Lipase member C) (Lysophospholipase) (EC 3.1.1.5) (Phospholipase A1) (EC 3.1.1.32)	LIPC HTGL
4	P10909	CLU APOJ CLI KUB1 AAG4	No	Clusterin (Aging-associated gene 4 protein) (Apolipoprotein J) (Apo-J) (Complement cytolysis inhibitor) (CLI) (Complement-associated protein SP-40,40) (Ku70-binding protein 1) (NA1/NA2) (Sulfated glycoprotein 2) (SGP-2) (Testosterone-repressed prostate me	CLU APOJ CLI KUB1 AAG4	0.16	0.11	0.13	0.14	0.1	0.23	0.14	0.22	0.11	0.2	0.2	0.15	0.15	0.13	0.13	0.12	0.17	0.11	0.1	0.23	0.22	0.13	0.18	0.13	0.1	0.14	0.1	0.03	0.1	0.12	0.11	0.11	0.11	0.11	0.12	0.1	0.19	0.13	0.15	0.17	0.14	0.19	0.11	0.18
4	P10646	TFPI LACI TFPI1	No	Tissue factor pathway inhibitor (TFPI) (Extrinsic pathway inhibitor) (EPI) (Lipoprotein-associated coagulation inhibitor) (LACI)	TFPI LACI TFPI1
4	P0DOY3	IGLC3	No	Immunoglobulin lambda constant 3 (Ig lambda chain C region DOT) (Ig lambda chain C region NEWM) (Ig lambda-3 chain C regions)	IGLC3	0.00078	0.00077	0.000844	0.000534		0.000768	0.000868		0.00187	0.00183	0.00059	0.00294			0.000821	0.000722	0.000497	0.00015	0.00035	0.000822	0.000659		0.00163	0.00104	0.000347				0.00262									0.00117
4	P08709	F7	No	Coagulation factor VII (EC 3.4.21.21) (Proconvertin) (Serum prothrombin conversion accelerator) (SPCA) (Eptacog alfa) [Cleaved into: Factor VII light chain; Factor VII heavy chain]	F7
4	P08697	SERPINF2 AAP PLI	No	Alpha-2-antiplasmin (Alpha-2-AP) (Alpha-2-plasmin inhibitor) (Alpha-2-PI) (Serpin F2)	SERPINF2 AAP PLI	0.1	0.03	0.07	0.1	0.06	0.05	0.07	0.04	0.08	0.07	0.05	0.1	0.03	0.05	0.05	0.03	0.02	0.02	0.09	0.08	0.07	0.04	0.09	0.03	0.06	0.01	0.02	0.00595	0.04	0.02	0.02	0.02	0.01	0.02	0.02	0.00925	0.01	0.01	0.01	0.02	0.02	0.02	0.01	0.01
4	P08571	CD14	No	Monocyte differentiation antigen CD14 (Myeloid cell-specific leucine-rich glycoprotein) (CD antigen CD14) [Cleaved into: Monocyte differentiation antigen CD14, urinary form; Monocyte differentiation antigen CD14, membrane-bound form]	CD14	0.00261	8.15e-05	0.00126	0.0013	0.000413	0.000709	0.00123	0.00163	0.000247	0.00215	0.00184	0.00066	0.000434	0.000296	0.000151	0.000307	0.000904	0.0013	0.00204	0.00112	0.000212	0.000323	0.000316	0.000162	0.000245
4	P08253	MMP2 CLG4A	No	72 kDa type IV collagenase (EC 3.4.24.24) (72 kDa gelatinase) (Gelatinase A) (Matrix metalloproteinase-2) (MMP-2) (TBE-1) [Cleaved into: PEX]	MMP2 CLG4A
4	P07988	SFTPB SFTP3	No	Pulmonary surfactant-associated protein B (SP-B) (18 kDa pulmonary-surfactant protein) (6 kDa protein) (Pulmonary surfactant-associated proteolipid SPL(Phe))	SFTPB SFTP3
4	P06727	APOA4	No	Apolipoprotein A-IV (Apo-AIV) (ApoA-IV) (Apolipoprotein A4)	APOA4	0.23	0.13	0.14	0.23	0.12	0.25	0.13	0.22	0.11	0.37	0.11	0.06	0.07	0.06	0.09	0.13	0.1	0.07	0.16	0.31	0.19	0.1	0.09	0.11	0.1	0.16	0.1	0.01	0.12	0.04	0.04	0.03	0.03	0.23	0.3	0.11	0.24	0.1	0.18	0.21	0.19	0.21	0.18	0.07
4	P05814	CSN2 CASB	No	Beta-casein	CSN2 CASB
4	P05546	SERPIND1 HCF2	No	Heparin cofactor 2 (Heparin cofactor II) (HC-II) (Protease inhibitor leuserpin-2) (HLS2) (Serpin D1)	SERPIND1 HCF2	0.02	0.01	0.03	0.03	0.02	0.01	0.02	0.02	0.02	0.03	0.02	0.04	0.01	0.02	0.02	0.01	0.02	0.01	0.02	0.01	0.03	0.01	0.06	0.01	0.01	0.06	0.06	0.03	0.06	0.04	0.05	0.05	0.03	0.09	0.07	0.01	0.04	0.05	0.03	0.04	0.02	0.02	0.04	0.03
4	P05090	APOD	No	Apolipoprotein D (Apo-D) (ApoD)	APOD
4	P04004	VTN	No	Vitronectin (VN) (S-protein) (Serum-spreading factor) (V75) [Cleaved into: Vitronectin V65 subunit; Vitronectin V10 subunit; Somatomedin-B]	VTN	0.11	0.07	0.1	0.12	0.09	0.08	0.09	0.06	0.1	0.09	0.07	0.18	0.09	0.08	0.1	0.06	0.08	0.05	0.12	0.11	0.1	0.07	0.23	0.07	0.08	0.06	0.06	0.01	0.07	0.04	0.05	0.04	0.04	0.1	0.16	0.07	0.19	0.14	0.09	0.17	0.08	0.11	0.09	0.1
4	P02654	APOC1	No	Apolipoprotein C-I (Apo-CI) (ApoC-I) (Apolipoprotein C1) [Cleaved into: Truncated apolipoprotein C-I]	APOC1
4	P02652	APOA2	No	Apolipoprotein A-II (Apo-AII) (ApoA-II) (Apolipoprotein A2) [Cleaved into: Proapolipoprotein A-II (ProapoA-II); Truncated apolipoprotein A-II (Apolipoprotein A-II(1-76))]	APOA2	3.87	1.19	2.48	4.17	2.24	2.16	3.01	3.08	3.41	3.43	1.89	2.66	1.83	1.84	2.07	1.24	1.81	1.12	3.2	2.97	4.41	1.66	2.87	1.34	2.4	2.37	2.07	0.13	1.7	0.97	0.83	0.88	0.87	2.18	2.03	1.39	2.57	1.29	2.34	2.98	1.42	1.33	1.11	0.63
4	P01762	IGHV3-11	No	Immunoglobulin heavy variable 3-11 (Ig heavy chain V-III region TRO)	IGHV3-11			0.00386								0.00148		0.000813		0.000848					0.00135	0.0015											0.000988	0.00391	0.00205				0.000849	0.000894					0.00207
4	O75594	PGLYRP1 PGLYRP PGRP TNFSF3L SBBI68 UNQ639/PRO1269	No	Peptidoglycan recognition protein 1 (Peptidoglycan recognition protein short) (PGRP-S)	PGLYRP1 PGLYRP PGRP TNFSF3L SBBI68 UNQ639/PRO1269
4	O75534	CSDE1 D1S155E KIAA0885 NRU UNR	No	Cold shock domain-containing protein E1 (N-ras upstream gene protein) (Protein UNR)	CSDE1 D1S155E KIAA0885 NRU UNR																																		0.00045	0.000933	0.000162	0.000176	0.000954	0.00102	0.00192
4	O75356	ENTPD5 CD39L4 PCPH	No	Ectonucleoside triphosphate diphosphohydrolase 5 (NTPDase 5) (EC 3.6.1.6) (CD39 antigen-like 4) (ER-UDPase) (Guanosine-diphosphatase ENTPD5) (GDPase ENTPD5) (EC 3.6.1.42) (Nucleoside diphosphatase) (Uridine-diphosphatase ENTPD5) (UDPase ENTPD5)	ENTPD5 CD39L4 PCPH
4	O15204	ADAMDEC1	No	ADAM DEC1 (EC 3.4.24.-) (A disintegrin and metalloproteinase domain-like protein decysin-1) (ADAM-like protein decysin-1)	ADAMDEC1
4	E9PNQ9	TPD52L1	No	Tumor protein D53 (Fragment)	TPD52L1
4	E9PEV4	APOE	No	Apolipoprotein E (Fragment)	APOE
4	C9JEU5	FGG	No	Fibrinogen gamma chain	FGG
4	B1ALD9	POSTN	No	Periostin	POSTN
4	A8MQ11	PMS2P5 PMS2L5 PMS4 PMS7	No	Postmeiotic segregation increased 2-like protein 5 (Postmeiotic segregation increased protein 4) (Postmeiotic segregation increased protein 7) (Putative postmeiotic segregation increased 2 pseudogene 5)	PMS2P5 PMS2L5 PMS4 PMS7
4	A0A3B3ISR2	C1R	No	Complement subcomponent C1r (EC 3.4.21.41)	C1R	0.03	0.00922	0.01	0.02	0.01	0.01	0.01	0.01	0.01	0.02	0.01	0.02	0.01	0.01	0.01	0.00959	0.01	0.0086	0.02	0.02	0.02	0.01	0.03	0.01	0.01	0.06	0.07	0.03	0.11	0.09	0.04	0.04	0.03	0.08	0.16	0.32	0.2	0.18	0.12	0.11	0.13	0.42	0.16	0.31
4	A0A0G2JSC0	IGLV5-45	No	Immunoglobulin lambda variable 5-45 (Fragment)	IGLV5-45	0.04	0.00236		0.00261					0.00389			0.00416	0.00257								0.00214		0.00275		0.00442	0.03	0.00484		0.00912	0.00086	0.06	0.06	0.05	0.04	0.00982	0.01	0.05	0.01	0.02	0.02	0.00879	0.01		0.06
4	A0A0C4DH90	IGKV3OR2-268	No	Immunoglobulin kappa variable 3/OR2-268 (non-functional) (Fragment)	IGKV3OR2-268
4	A0A0B4J2H0	IGHV1-69D	No	Immunoglobulin heavy variable 1-69D	IGHV1-69D
4	A0A087WSY6	IGKV3D-15	No	Immunoglobulin kappa variable 3D-15	IGKV3D-15	0.04	0.02	0.03	0.03	0.03	0.02	0.04	0.03	0.05	0.04	0.05	0.07	0.01	0.02	0.02	0.03	0.02	0.00812	0.03	0.05	0.03	0.01	0.04	0.01	0.05	0.03	0.01	0.01			0.01	0.02	0.02					0.00653		0.0063	0.0079			0.01
4	A0A075B6J1	IGLV5-37	No	Immunoglobulin lambda variable 5-37	IGLV5-37																											0.01		0.00557			0.00175
4	Q9Y6Z7	COLEC10 CLL1 UNQ366/PRO702	No	Collectin-10 (Collectin liver protein 1) (CL-L1) (Collectin-34) (CL-34)	COLEC10 CLL1 UNQ366/PRO702																										0.0018			0.00202	0.00244	0.00126	0.000662	0.00091	0.01	0.00217	0.00787	0.00294			0.00111		0.02	0.00571	0.01
4	Q9UKX5	ITGA11 MSTP018	No	Integrin alpha-11	ITGA11 MSTP018
4	Q9BWP8	COLEC11 UNQ596/PRO1182	No	Collectin-11 (Collectin kidney protein 1) (CL-K1)	COLEC11 UNQ596/PRO1182																										0.01	0.00413		0.00554	0.00708	0.00686	0.00583	0.0028	0.02	0.00708	0.02	0.00743	0.0033	0.00283	0.00384	0.00131	0.09	0.01	0.05
4	Q92496	CFHR4 CFHL4 FHR4	No	Complement factor H-related protein 4 (FHR-4)	CFHR4 CFHL4 FHR4	0.000408	0.000182		0.000223	0.000261	0.000643	0.000273	0.000587	0.000301	0.000583		0.000642		0.000809					0.000202	0.000175	0.000846	0.000248		0.000357		0.00119			0.00133	0.000825					0.000693
4	Q15058	KIF14 KIAA0042	No	Kinesin-like protein KIF14	KIF14 KIAA0042
4	Q14520	HABP2 HGFAL PHBP	No	Hyaluronan-binding protein 2 (EC 3.4.21.-) (Factor VII-activating protease) (Factor seven-activating protease) (FSAP) (Hepatocyte growth factor activator-like protein) (Plasma hyaluronan-binding protein) [Cleaved into: Hyaluronan-binding protein 2 50 kDa	HABP2 HGFAL PHBP	0.00854	0.00303	0.0093	0.01	0.00632	0.00552	0.00659	0.00566	0.00741	0.00892	0.00531	0.0097	0.00488	0.00521	0.00565	0.00463	0.00385	0.00143	0.00576	0.00875	0.00631	0.00308	0.01	0.00411	0.00198	0.0048	0.00761	0.000822	0.00611	0.00254				0.00245	0.00326	0.00275	0.01	0.00808		0.01	0.00182			0.00111
4	Q13103	SPP2 SPP24	No	Secreted phosphoprotein 24 (Spp-24) (Secreted phosphoprotein 2)	SPP2 SPP24																													0.000546					0.00559	0.00276	0.001	0.00188		0.000868	0.00264	0.00577	0.00301		0.00313
4	P04432	IGKV1D-39	No	Immunoglobulin kappa variable 1D-39 (Ig kappa chain V-I region Daudi)	IGKV1D-39																										0.03	0.05		0.01	0.04	0.02	0.02	0.02	0.05	0.03	0.08	0.01	0.04	0.01	0.01	0.01	0.03	0.00585	0.03
4	A0A0B4J1V1	IGHV3-21	No	Immunoglobulin heavy variable 3-21	IGHV3-21																										0.00981	0.03	0.02	0.01	0.02	0.00729	0.01	0.00995	0.02	0.00837	0.01	0.00388	0.00535	0.00693					0.01
5	Q96PD5	PGLYRP2 PGLYRPL PGRPL UNQ3103/PRO10102	No	N-acetylmuramoyl-L-alanine amidase (EC 3.5.1.28) (Peptidoglycan recognition protein 2) (Peptidoglycan recognition protein long) (PGRP-L)	PGLYRP2 PGLYRPL PGRPL UNQ3103/PRO10102	0.02	0.0074	0.01	0.01	0.0098	0.01	0.01	0.00962	0.01	0.02	0.00874	0.01	0.00468	0.01	0.01	0.01	0.00836	0.00654	0.02	0.01	0.01	0.01	0.01	0.00783	0.01	0.00862	0.00826	3.06e-05	0.00915	0.00382	0.00668	0.00652	0.00653	0.00394	0.00195	0.00275	0.0013	0.00176	0.0012	0.000399	0.00248	0.00979	0.00333	0.00355
5	Q5T2W1	PDZK1 CAP70 NHERF3 PDZD1	No	Na(+)/H(+) exchange regulatory cofactor NHE-RF3 (NHERF-3) (CFTR-associated protein of 70 kDa) (Na(+)/H(+) exchanger regulatory factor 3) (Na/Pi cotransporter C-terminal-associated protein 1) (NaPi-Cap1) (PDZ domain-containing protein 1) (Sodium-hydrogen e	PDZK1 CAP70 NHERF3 PDZD1	0.02	0.01	0.02	0.01	0.01	0.01	0.01	0.01	0.02	0.01	0.01	0.02	0.00367	0.00995	0.01	0.00962	0.01	0.0073	0.02	0.01	0.01	0.00981	0.02	0.01	0.01
5	P55000	SLURP1 ARS	No	Secreted Ly-6/uPAR-related protein 1 (SLURP-1) (ARS component B) (ARS(component B)-81/S) (Anti-neoplastic urinary protein) (ANUP)	SLURP1 ARS
5	P43652	AFM ALB2 ALBA	No	Afamin (Alpha-albumin) (Alpha-Alb)	AFM ALB2 ALBA	0.04	0.01	0.03	0.05	0.02	0.02	0.03	0.02	0.04	0.03	0.02	0.04	0.01	0.02	0.02	0.01	0.02	0.01	0.04	0.03	0.03	0.02	0.05	0.03	0.01	0.03	0.05	0.00112	0.03	0.02	0.01	0.01	0.02	0.02	0.02	0.01	0.04	0.02	0.02	0.04	0.02	0.01	0.01	0.00962
5	P08185	SERPINA6 CBG	No	Corticosteroid-binding globulin (CBG) (Serpin A6) (Transcortin)	SERPINA6 CBG	0.05	0.02	0.03	0.04	0.03	0.03	0.04	0.01	0.04	0.03	0.01	0.11	0.02	0.03	0.02	0.02	0.03	0.02	0.03	0.04	0.03	0.01	0.07	0.02	0.03	0.01	0.007	0.003	0.00947	0.000746	0.01	0.00887	0.00675	0.01	0.01	0.00755	0.00988	0.00438	0.01	0.03	0.000941	0.00226	0.00189	0.000394
5	P05543	SERPINA7 TBG	No	Thyroxine-binding globulin (Serpin A7) (T4-binding globulin)	SERPINA7 TBG	0.01	0.00528	0.01	0.0096	0.01	0.00598	0.01	0.00521	0.00811	0.01	0.00623	0.01	0.00708	0.00879	0.00848	0.00574	0.00265	0.00205	0.00948	0.01	0.01	0.00543	0.03	0.00167	0.00809	0.00391	0.00293		0.00395	0.00137	0.00342	0.00159	0.002	0.00771	0.00693	0.00352	0.00359	0.00182	0.00332	0.00984	0.00151	0.000896	0.00274	0.000707
5	P02774	GC	No	Vitamin D-binding protein (DBP) (VDB) (Gc protein-derived macrophage activating factor) (Gc-MAF) (GcMAF) (Gc-globulin) (Group-specific component) (Gc) (Vitamin D-binding protein-macrophage activating factor) (DBP-maf)	GC	0.57	0.19	0.48	0.45	0.32	0.29	0.4	0.27	0.43	0.38	0.29	0.68	0.25	0.3	0.39	0.29	0.3	0.16	0.55	0.37	0.42	0.18	0.69	0.19	0.35	0.33	0.22	0.01	0.22	0.11	0.16	0.16	0.15	0.26	0.29	0.16	0.27	0.17	0.25	0.3	0.17	0.17	0.12	0.07
5	P02768	ALB	Yes	Albumin	ALB GIG20 GIG42 PRO0903 PRO1708 PRO2044 PRO2619 PRO2675 UNQ696/PRO1341	35.8	19.7	30.8	33.2	31.2	27.1	28.6	29.8	34.2	29.2	23.8	30.5	16.3	25	26.7	22.6	28	17.6	31	31	32.4	18.7	27.3	18.2	32.6	10.7	10.4	4.34	10.9	7.63	14.5	13.7	13.7	16	17.5	22.2	18.1	12.5	19.6	16.2	18.6	17.6	16.5	10.7
5	P02753	RBP4 PRO2222	No	Retinol-binding protein 4 (Plasma retinol-binding protein) (PRBP) (RBP) [Cleaved into: Plasma retinol-binding protein(1-182); Plasma retinol-binding protein(1-181); Plasma retinol-binding protein(1-179); Plasma retinol-binding protein(1-176)]	RBP4 PRO2222	0.18	0.05	0.08	0.14	0.13	0.09	0.14	0.07	0.13	0.15	0.08	0.22	0.07	0.06	0.09	0.06	0.07	0.04	0.12	0.13	0.12	0.04	0.15	0.05	0.08	0.04	0.02	0.00491	0.03	0.00986	0.00817	0.00516	0.00662	0.01	0.02	0.03	0.05	0.02	0.01	0.03	0.03	0.02	0.01	0.03
5	E7ETN3		No	C3/C5 convertase (EC 3.4.21.47) (Complement factor B) (Complement factor B Ba fragment) (Complement factor B Bb fragment)		3.97e-05		4.36e-05	5.47e-05	5.03e-05					3.71e-05		4.84e-05			2.53e-05	3.57e-05	6.41e-05		4.33e-05	4.16e-05	5.08e-05		7.27e-05		5.45e-05
5	Q9Y5Y7	LYVE1 CRSBP1 HAR XLKD1 UNQ230/PRO263	No	Lymphatic vessel endothelial hyaluronic acid receptor 1 (LYVE-1) (Cell surface retention sequence-binding protein 1) (CRSBP-1) (Extracellular link domain-containing protein 1) (Hyaluronic acid receptor)	LYVE1 CRSBP1 HAR XLKD1 UNQ230/PRO263
5	Q9UGM5	FETUB	No	Fetuin-B (16G2) (Fetuin-like protein IRL685) (Gugu)	FETUB	0.00316	0.000537	0.00228	0.00316	0.00138	0.00139	0.00349	0.000409	0.00169	0.00435	0.000568	0.00728	0.00315	0.00133	0.00127	0.00078	0.000783	0.000192	0.00319	0.00107	0.00243	0.000834	0.0075	0.000568	0.000829	0.00285	0.000625		0.00154	0.000575				0.00118	0.00113	0.000394	0.00108	0.000805		0.00358				0.000314
5	Q9UDT6	CLIP2 CYLN2 KIAA0291 WBSCR3 WBSCR4 WSCR4	No	CAP-Gly domain-containing linker protein 2 (Cytoplasmic linker protein 115) (CLIP-115) (Cytoplasmic linker protein 2) (Williams-Beuren syndrome chromosomal region 3 protein) (Williams-Beuren syndrome chromosomal region 4 protein)	CLIP2 CYLN2 KIAA0291 WBSCR3 WBSCR4 WSCR4	0.000717	0.000671	0.00092	0.00126	0.000509	0.00128	0.00123	0.000181	0.00138	0.00108	0.000783	0.00317	0.000513	0.000844	0.00113	0.000932	8.44e-06	0.000539	0.000371	0.000669	0.000195	0.000319	0.00084	0.000583	0.000167
5	Q9NQ76	MEPE	No	Matrix extracellular phosphoglycoprotein (Osteoblast/osteocyte factor 45) (OF45) (Osteoregulin)	MEPE	0.00145	0.000524	0.00139	0.00114	0.000783	0.000595	0.000897	0.000515	0.000705	0.000959	0.000725	0.00166	0.000339	0.000515	0.000888	0.00068	0.000373	0.000525	0.000933	0.00124	0.000683	0.0006	0.0014	0.000536	0.00068
5	Q99759	MAP3K3 MAPKKK3 MEKK3	No	Mitogen-activated protein kinase kinase kinase 3 (EC 2.7.11.25) (MAPK/ERK kinase kinase 3) (MEK kinase 3) (MEKK 3)	MAP3K3 MAPKKK3 MEKK3
5	Q96L50	LRR1 PPIL5	No	Leucine-rich repeat protein 1 (4-1BB-mediated-signaling molecule) (4-1BBlrr) (LRR-repeat protein 1) (LRR-1) (Peptidylprolyl isomerase-like 5)	LRR1 PPIL5	0.005	0.00258	0.00622	0.00711	0.0061	0.00579	0.00552	0.00579	0.0089	0.00563	0.00432	0.00628	0.00188	0.00555	0.0035	0.0048	0.00311	0.00129	0.00223	0.00443	0.0046	0.00428	0.00704	0.0037	0.00489
5	Q8IYR2	SMYD4 KIAA1936	No	SET and MYND domain-containing protein 4 (EC 2.1.1.-)	SMYD4 KIAA1936	0.000661		0.000609	0.000657	0.000849	0.000706	0.00078		0.00128	0.000921	0.000618	0.00132					0.000237	0.000111	0.000178	0.000573	0.000433	0.000182	0.000695		0.000368
5	Q8IXL6	FAM20C DMP4	No	Extracellular serine/threonine protein kinase FAM20C (EC 2.7.11.1) (Dentin matrix protein 4) (DMP-4) (Golgi casein kinase) (Golgi-enriched fraction casein kinase) (GEF-CK)	FAM20C DMP4						0.000191																	0.000823
5	Q86YA3	ZGRF1 C4orf21	No	Protein ZGRF1 (GRF-type zinc finger domain-containing protein 1)	ZGRF1 C4orf21	8.14e-05		7.22e-05	0.000131					0.000276														4.15e-05	8.44e-06	1.33e-05
5	Q6EMK4	VASN SLITL2 UNQ314/PRO357/PRO1282	No	Vasorin (Protein slit-like 2)	VASN SLITL2 UNQ314/PRO357/PRO1282	0.000327		0.000485							0.000251		0.00046							0.000548	0.000217	0.000549
5	Q16352	INA NEF5	No	Alpha-internexin (Alpha-Inx) (66 kDa neurofilament protein) (NF-66) (Neurofilament-66) (Neurofilament 5)	INA NEF5
5	Q13459	MYO9B MYR5	No	Unconventional myosin-IXb (Unconventional myosin-9b)	MYO9B MYR5	0.00034	9.28e-05	0.000211	0.000183	0.000145		7.5e-05		0.000163	0.000184	0.000149			0.000106	0.000104	9.79e-05		8.65e-05	0.000237	0.000293	0.000207	0.00013	0.000141	0.000174	0.000108
5	Q04756	HGFAC	No	Hepatocyte growth factor activator (HGF activator) (HGFA) (EC 3.4.21.-) [Cleaved into: Hepatocyte growth factor activator short chain; Hepatocyte growth factor activator long chain]	HGFAC	0.000441	0.000601	0.000745	0.00157	0.000963	0.000704	0.000836	0.000563	0.00155	0.00103	0.000617	0.000268	0.000445	0.000204	0.000729	0.000133	0.000665	0.000186	0.00176	0.0012	0.00133	0.000244	0.000178	0.000296	0.000999	0.000958	0.00103		0.00105	0.000432	4.16e-05	0.000422		0.000289	0.00017				0.000242
5	Q03591	CFHR1 CFHL CFHL1 CFHL1P CFHR1P FHR1 HFL1 HFL2	No	Complement factor H-related protein 1 (FHR-1) (H factor-like protein 1) (H-factor-like 1) (H36)	CFHR1 CFHL CFHL1 CFHL1P CFHR1P FHR1 HFL1 HFL2	0.03	0.00991	0.03	0.02	0.02	0.01	0.04	0.00613	0.00987	0.00582	0.00614	0.03	0.009	0.01	0.03	0.01	0.00388	0.01	0.02	0.00925	0.02	0.01	0.03	0.01	0.00666	0.02	0.03	0.01	0.03	0.00521	0.01	0.00614	0.00468	0.01	0.01	0.00957	0.01	0.01	0.01	0.01	0.01	0.01	0.00151	0.00239
5	Q01628	IFITM3	No	Interferon-induced transmembrane protein 3 (Dispanin subfamily A member 2b) (DSPA2b) (Interferon-inducible protein 1-8U)	IFITM3		0.00121	0.0041	0.00145			0.00389	0.00167	0.00235		0.00273	0.0012		0.00122		0.00216	0.0026		0.000939	0.000921
5	Q01459	CTBS CTB	No	Di-N-acetylchitobiase (EC 3.2.1.-)	CTBS CTB
5	P51888	PRELP SLRR2A	No	Prolargin (Proline-arginine-rich end leucine-rich repeat protein)	PRELP SLRR2A
5	P51884	LUM LDC SLRR2D	No	Lumican (Keratan sulfate proteoglycan lumican) (KSPG lumican)	LUM LDC SLRR2D	0.02	0.00699	0.01	0.01	0.01	0.01	0.01	0.01	0.01	0.01	0.00763	0.01	0.00284	0.00732	0.01	0.00992	0.00915	0.00602	0.01	0.01	0.01	0.00764	0.00808	0.01	0.00865	0.01	0.00688		0.02	0.00291	0.00228	0.00135	0.000444	0.00967	0.01	0.00648	0.00464	0.00546	0.00301	0.00442	0.00903	0.00903	0.00557
5	P51512	MMP16 C8orf57 MMPX2	No	Matrix metalloproteinase-16 (MMP-16) (EC 3.4.24.-) (MMP-X2) (Membrane-type matrix metalloproteinase 3) (MT-MMP 3) (MTMMP3) (Membrane-type-3 matrix metalloproteinase) (MT3-MMP) (MT3MMP)	MMP16 C8orf57 MMPX2	0.00576	0.00297	0.00696	0.00365	0.00544	0.0023	0.00692	0.00405	0.00864	0.0056	0.00354	0.00835	0.00155	0.0035	0.00423	0.00429	0.0021	0.00187	0.00435	0.00621	0.0053	0.00222	0.00962	0.00297	0.00835
5	P43251	BTD	No	Biotinidase (Biotinase) (EC 3.5.1.12)	BTD	0.00202	0.000501	0.000817	0.00124	0.00158	0.000857	0.00153	0.000182	0.0015	0.000878	0.000692	0.00176		0.000177	0.000863	0.000211		0.000102	0.00314	0.00217	0.00108	0.000141	0.00135	0.000718	0.000671				0.00075					0.000893	0.000428		0.000927		0.000252	0.000691
5	P36955	SERPINF1 PEDF PIG35	No	Pigment epithelium-derived factor (PEDF) (Cell proliferation-inducing gene 35 protein) (EPC-1) (Serpin F1)	SERPINF1 PEDF PIG35	0.02	0.00902	0.01	0.01	0.01	0.00857	0.01	0.00829	0.01	0.02	0.00705	0.01	0.00668	0.00688	0.01	0.00977	0.00774	0.00857	0.01	0.01	0.01	0.0089	0.01	0.01	0.00961	0.02	0.02	0.00182	0.00925	0.00423	0.00338	0.00436	0.00437	0.00274	0.00567	0.00637	0.00812	0.00286	0.00211	0.00453	0.00151	0.00093	0.00138	0.000615
5	P35749	MYH11 KIAA0866	No	Myosin-11 (Myosin heavy chain 11) (Myosin heavy chain, smooth muscle isoform) (SMMHC)	MYH11 KIAA0866	0.000741	0.000388	0.0007	0.00109	0.000717	0.000645	0.000906	0.000523	0.000906	0.000628	0.00101	0.000835	0.000294	0.000551	0.000535	0.00062	0.000359	0.000308	0.000609	0.000488	0.000421	0.000306	0.000653	0.00043	0.000744
5	P35030	PRSS3 PRSS4 TRY3 TRY4	No	Trypsin-3 (EC 3.4.21.4) (Brain trypsinogen) (Mesotrypsin) (Mesotrypsinogen) (Serine protease 3) (Serine protease 4) (Trypsin III) (Trypsin IV)	PRSS3 PRSS4 TRY3 TRY4								0.000605			0.000583	0.000473	0.000579	0.000208	0.000761	0.000336	0.000867					0.000163		0.000409	0.000519
5	P31327	CPS1	No	Carbamoyl-phosphate synthase [ammonia], mitochondrial (EC 6.3.4.16) (Carbamoyl-phosphate synthetase I) (CPSase I)	CPS1
5	P29622	SERPINA4 KST PI4	No	Kallistatin (Kallikrein inhibitor) (Peptidase inhibitor 4) (PI-4) (Serpin A4)	SERPINA4 KST PI4	0.00938	0.00377	0.00885	0.01	0.00817	0.00395	0.00743	0.0049	0.00856	0.00617	0.00408	0.00756	0.00397	0.0046	0.00607	0.00446	0.00535	0.00399	0.00668	0.00707	0.01	0.00659	0.0073	0.00478	0.00767	0.00358	0.00248		0.00475	0.00304	0.00402	0.00273	0.00308	0.0021	0.00047		0.00144	0.00158		0.00109	0.0012	0.000785	0.000335	0.000659
5	P25311	AZGP1 ZAG ZNGP1	No	Zinc-alpha-2-glycoprotein (Zn-alpha-2-GP) (Zn-alpha-2-glycoprotein)	AZGP1 ZAG ZNGP1	0.09	0.03	0.07	0.07	0.06	0.05	0.08	0.04	0.05	0.09	0.05	0.08	0.03	0.03	0.06	0.04	0.03	0.03	0.06	0.05	0.06	0.03	0.07	0.03	0.04	0.01	0.0077	0.09	0.03	0.01	0.000316	0.00402	0.00406	0.00166	0.00202	0.00024	0.00346			0.000731	0.00171	0.00457	0.000513
5	P19652	ORM2 AGP2	No	Alpha-1-acid glycoprotein 2 (AGP 2) (Orosomucoid-2) (OMD 2)	ORM2 AGP2	0.64	0.26	0.54	0.47	0.33	0.22	0.37	0.15	0.41	0.59	0.5	0.4	0.18	0.48	0.4	0.27	0.2	0.18	0.72	0.28	0.37	0.25	0.52	0.23	0.26	0.35	0.36	0.03	0.32	0.12	0.15	0.11	0.14	0.17	0.2	0.09	0.2	0.16	0.12	0.17	0.06	0.06	0.18	0.11
5	P16219	ACADS	No	Short-chain specific acyl-CoA dehydrogenase, mitochondrial (SCAD) (EC 1.3.8.1) (Butyryl-CoA dehydrogenase)	ACADS					0.000169		0.000122
5	P0DP01	IGHV1-8	No	Immunoglobulin heavy variable 1-8	IGHV1-8	0.01	0.01	0.03	0.02	0.01	0.01	0.01	0.01	0.03	0.02	0.00982	0.02	0.00898	0.01	0.00978	0.01	0.00997	0.00807	0.00963	0.01	0.01	0.00636	0.02	0.00762	0.01	0.00458	0.00924		0.00725	0.00926	0.00377	0.00654	0.00479	0.01	0.00141		0.00393						0.01	0.00476
5	P0CF74	IGLC6	No	Immunoglobulin lambda constant 6 (Ig lambda-6 chain C region)	IGLC6				0.00521				6.86e-05												0.000212					0.000375
5	P06681	C2	No	Complement C2 (EC 3.4.21.43) (C3/C5 convertase) [Cleaved into: Complement C2b fragment; Complement C2a fragment]	C2	0.00164	0.000649	0.00218	0.00163	0.00133	0.000654	0.000931	0.000739	0.000579	0.00148	0.00134	0.00167	0.000643	0.000287	0.000807	0.000589	0.000614	0.00041	0.00137	0.00105	0.00163	0.000457	0.0024	0.000647	0.000988	0.000991	0.00119				0.000329	0.000386	0.000245		0.000147		0.000124				0.000174
5	P05155	SERPING1 C1IN C1NH	No	Plasma protease C1 inhibitor (C1 Inh) (C1Inh) (C1 esterase inhibitor) (C1-inhibiting factor) (Serpin G1)	SERPING1 C1IN C1NH	0.11	0.04	0.09	0.09	0.07	0.07	0.07	0.05	0.06	0.09	0.09	0.09	0.03	0.08	0.09	0.04	0.04	0.03	0.14	0.09	0.1	0.06	0.1	0.03	0.07	0.07	0.07	0.00912	0.12	0.04	0.05	0.05	0.06	0.05	0.06	0.04	0.06	0.03	0.06	0.05	0.04	0.04	0.03	0.01
5	P04217	A1BG	No	Alpha-1B-glycoprotein (Alpha-1-B glycoprotein)	A1BG	0.29	0.12	0.31	0.28	0.22	0.14	0.25	0.12	0.22	0.24	0.19	0.29	0.12	0.22	0.25	0.15	0.17	0.11	0.35	0.2	0.33	0.15	0.54	0.12	0.28	0.28	0.19	0.02	0.18	0.07	0.12	0.11	0.11	0.14	0.15	0.11	0.07	0.1	0.12	0.19	0.16	0.17	0.12	0.08
5	P04180	LCAT	No	Phosphatidylcholine-sterol acyltransferase (EC 2.3.1.43) (1-alkyl-2-acetylglycerophosphocholine esterase) (EC 3.1.1.47) (Lecithin-cholesterol acyltransferase) (Phospholipid-cholesterol acyltransferase) (Platelet-activating factor acetylhydrolase) (PAF ace	LCAT	0.00549	0.000842	0.0027	0.00425	0.00153	0.00232	0.00212	0.00184	0.00314	0.00316	0.000798	0.00237	0.000199	0.00114	0.00195	0.000218	0.00146	0.000624	0.00295	0.00437	0.00526	0.00119	0.00387	0.000654	0.00101
5	P04070	PROC	No	Vitamin K-dependent protein C (EC 3.4.21.69) (Anticoagulant protein C) (Autoprothrombin IIA) (Blood coagulation factor XIV) [Cleaved into: Vitamin K-dependent protein C light chain; Vitamin K-dependent protein C heavy chain; Activation peptide]	PROC	0.00146		0.000961	0.00235	0.0016	0.000911	0.00115	0.000308	0.00143	0.00121	0.00111	0.00174	0.00108	0.00116	0.000696	0.000597			0.00152	0.00143	0.000939		0.0018	0.000389	0.000174
5	P02790	HPX	No	Hemopexin (Beta-1B-glycoprotein)	HPX	0.71	0.29	0.57	0.55	0.4	0.31	0.66	0.25	0.4	0.58	0.44	0.77	0.28	0.3	0.52	0.33	0.25	0.27	0.72	0.49	0.49	0.35	0.81	0.28	0.42	0.44	0.41	0.07	0.44	0.24	0.36	0.36	0.37	0.41	0.46	0.4	0.54	0.34	0.43	0.64	0.45	0.48	0.32	0.25
5	P02787	TF PRO1400	No	Serotransferrin (Transferrin) (Beta-1 metal-binding globulin) (Siderophilin)	TF PRO1400	2.28	1.03	1.77	2.36	1.8	1.56	1.51	1.14	1.74	1.43	0.96	2.43	0.9	1.1	1.41	0.99	1.13	0.68	1.82	1.56	1.84	0.9	2.57	0.88	2.09	1.68	1.81	0.43	1.78	1.15	1.09	1.34	1.32	2.25	2.1	1.57	2.48	1.59	2.29	2.5	1.72	1.98	1.53	0.73
5	P02766	TTR PALB	No	Transthyretin (ATTR) (Prealbumin) (TBPA)	TTR PALB	3.53	1.11	2.29	3.27	2.39	1.8	2.48	1.68	2.37	2.65	1.7	3.05	1.19	1.43	1.6	1.34	1.6	0.98	2.96	2.61	2.38	1.29	2.02	0.98	1.64	0.68	0.76	0.03	0.22	0.26	0.09	0.16	0.1	0.22	0.26	0.24	0.22	0.15	0.19	0.19	0.31	0.21	0.16	0.27
5	P02765	AHSG FETUA PRO2743	No	Alpha-2-HS-glycoprotein (Alpha-2-Z-globulin) (Ba-alpha-2-glycoprotein) (Fetuin-A) [Cleaved into: Alpha-2-HS-glycoprotein chain A; Alpha-2-HS-glycoprotein chain B]	AHSG FETUA PRO2743	0.4	0.21	0.39	0.39	0.32	0.3	0.3	0.27	0.27	0.32	0.23	0.56	0.25	0.3	0.35	0.24	0.2	0.17	0.45	0.38	0.29	0.18	0.68	0.26	0.22	0.41	0.27	0.02	0.35	0.1	0.14	0.13	0.1	0.19	0.28	0.17	0.32	0.14	0.13	0.2	0.28	0.25	0.2	0.22
5	P02763	ORM1 AGP1	No	Alpha-1-acid glycoprotein 1 (AGP 1) (Orosomucoid-1) (OMD 1)	ORM1 AGP1	0.75	0.27	0.6	0.5	0.36	0.27	0.43	0.25	0.44	0.68	0.68	0.37	0.2	0.57	0.53	0.34	0.34	0.32	0.87	0.48	0.36	0.27	0.61	0.35	0.3	0.82	0.62	0.04	0.45	0.35	0.31	0.31	0.25	0.42	1	0.44	0.53	0.43	0.32	0.61	0.55	0.44	0.4	0.21
5	P02760	AMBP HCP ITIL	No	Protein AMBP [Cleaved into: Alpha-1-microglobulin (Protein HC) (Alpha-1 microglycoprotein) (Complex-forming glycoprotein heterogeneous in charge); Inter-alpha-trypsin inhibitor light chain (ITI-LC) (Bikunin) (EDC1) (HI-30) (Uronic-acid-rich protein); Tryp	AMBP HCP ITIL	0.1	0.02	0.07	0.07	0.05	0.05	0.06	0.03	0.06	0.08	0.04	0.08	0.03	0.04	0.06	0.04	0.01	0.03	0.09	0.06	0.07	0.04	0.09	0.03	0.05	0.1	0.08	0.03	0.06	0.04	0.04	0.04	0.03	0.03	0.04	0.05	0.07	0.05	0.04	0.04	0.04	0.05	0.04	0.04
5	P02750	LRG1 LRG	No	Leucine-rich alpha-2-glycoprotein (LRG)	LRG1 LRG	0.03	0.01	0.03	0.01	0.01	0.01	0.02	0.00952	0.01	0.02	0.03	0.03	0.00798	0.03	0.01	0.00815	0.00696	0.00793	0.05	0.01	0.01	0.00826	0.03	0.00728	0.01	0.01	0.01	0.00779	0.01	0.00314	0.00574	0.00663	0.00574	0.01	0.03	0.00879	0.00833	0.00744	0.00848	0.01	0.00815	0.01	0.00696	0.0052
5	P01861	IGHG4	No	Immunoglobulin heavy constant gamma 4 (Ig gamma-4 chain C region)	IGHG4	0.39	0.21	0.23	0.29	0.09	0.29	0.28	0.17	0.36	0.2	0.2	0.27	0.08	0.21	0.22	0.1	0.02	0.17	0.24	0.18	0.23	0.12	0.17	0.17	0.37	0.54	0.42	0.02	0.18	0.12	0.23	0.23	0.24	0.12	0.04	0.08	0.21	0.13	0.4	0.48	0.32	0.17	0.14	0.14
5	P01344	IGF2 PP1446	No	Insulin-like growth factor II (IGF-II) (Somatomedin-A) (T3M-11-derived growth factor) [Cleaved into: Insulin-like growth factor II; Insulin-like growth factor II Ala-25 Del; Preptin]	IGF2 PP1446	0.00202	0.00158	0.00188	0.00293	0.00236	0.00157	0.00184	0.00156	0.00241	0.00201	0.00203	0.00212	0.00155	0.00169	0.00243	0.00145	0.00163	0.00118	0.00213	0.00231	0.00182	0.00121	0.00236	0.000713	0.0021
5	P01034	CST3	No	Cystatin-C (Cystatin-3) (Gamma-trace) (Neuroendocrine basic polypeptide) (Post-gamma-globulin)	CST3
5	P01019	AGT SERPINA8	No	Angiotensinogen (Serpin A8) [Cleaved into: Angiotensin-1 (Angiotensin 1-10) (Angiotensin I) (Ang I); Angiotensin-2 (Angiotensin 1-8) (Angiotensin II) (Ang II); Angiotensin-3 (Angiotensin 2-8) (Angiotensin III) (Ang III) (Des-Asp[1]-angiotensin II); Angiot	AGT SERPINA8	0.07	0.02	0.08	0.08	0.05	0.05	0.11	0.03	0.06	0.09	0.05	0.34	0.11	0.04	0.06	0.04	0.03	0.02	0.12	0.06	0.06	0.03	0.26	0.03	0.06	0.04	0.02	0.00489	0.03	0.02	0.02	0.02	0.01	0.0051	0.00849	0.00798	0.00802	0.00686	0.00741	0.01	0.00861	0.0074	0.00821	0.00617
5	P01011	SERPINA3 AACT GIG24 GIG25	No	Alpha-1-antichymotrypsin (ACT) (Cell growth-inhibiting gene 24/25 protein) (Serpin A3) [Cleaved into: Alpha-1-antichymotrypsin His-Pro-less]	SERPINA3 AACT GIG24 GIG25	0.31	0.1	0.3	0.25	0.21	0.15	0.31	0.14	0.23	0.32	0.28	0.26	0.08	0.3	0.21	0.16	0.11	0.11	0.31	0.21	0.22	0.12	0.36	0.11	0.22	0.22	0.17	0.04	0.18	0.08	0.09	0.1	0.08	0.12	0.15	0.08	0.11	0.11	0.08	0.15	0.09	0.13	0.11	0.08
5	P01008	SERPINC1 AT3 PRO0309	No	Antithrombin-III (ATIII) (Serpin C1)	SERPINC1 AT3 PRO0309	0.23	0.07	0.17	0.2	0.15	0.11	0.14	0.09	0.15	0.16	0.1	0.18	0.05	0.1	0.13	0.08	0.07	0.05	0.21	0.17	0.16	0.08	0.18	0.06	0.13	0.17	0.12	0.01	0.12	0.07	0.09	0.09	0.09	0.13	0.13	0.09	0.12	0.06	0.12	0.11	0.09	0.07	0.07	0.04
5	P00748	F12	No	Coagulation factor XII (EC 3.4.21.38) (Hageman factor) (HAF) [Cleaved into: Coagulation factor XIIa heavy chain; Beta-factor XIIa part 1; Coagulation factor XIIa light chain (Beta-factor XIIa part 2)]	F12	0.02	0.00666	0.00652	0.01	0.01	0.00607	0.01	0.01	0.01	0.01	0.01	0.01	0.00672	0.01	0.00452	0.00886	0.00858	0.00571	0.01	0.01	0.01	0.00944	0.03	0.00202	0.00944	0.00279	0.000608		0.00453	0.000859	0.00092	0.00133		0.01	0.00997	0.00858	0.00832	0.00544	0.00163	0.00742	0.00463	0.00226	0.000185
5	P00742	F10	No	Coagulation factor X (EC 3.4.21.6) (Stuart factor) (Stuart-Prower factor) [Cleaved into: Factor X light chain; Factor X heavy chain; Activated factor Xa heavy chain]	F10	0.000552	0.000539	0.00349	0.00126	0.000814	0.000671	0.0012	0.000322	0.000896	0.00113	0.0017	0.00164	0.000511	0.00106	0.000723	0.000586	0.000576	0.000632	0.00087	0.000932	0.000976	0.000424	0.00334	0.000999	0.0011	0.000731	0.00226		0.000669		9.06e-05		9.69e-05		0.00213	0.000547	0.00249	0.00123	0.000354	0.00173	0.000665	0.000459	0.000435	0.000192
5	P00734	F2	No	Prothrombin (EC 3.4.21.5) (Coagulation factor II) [Cleaved into: Activation peptide fragment 1; Activation peptide fragment 2; Thrombin light chain; Thrombin heavy chain]	F2	0.1	0.04	0.09	0.11	0.08	0.06	0.08	0.05	0.09	0.1	0.07	0.11	0.04	0.06	0.07	0.04	0.06	0.03	0.13	0.09	0.08	0.05	0.12	0.04	0.06	0.13	0.11	0.03	0.19	0.09	0.06	0.05	0.05	0.06	0.09	0.07	0.08	0.08	0.04	0.05	0.1	0.05	0.05	0.06
5	O76031	CLPX	No	ATP-dependent Clp protease ATP-binding subunit clpX-like, mitochondrial	CLPX
5	O75629	CREG1 CREG UNQ727/PRO1409	No	Protein CREG1 (Cellular repressor of E1A-stimulated genes 1)	CREG1 CREG UNQ727/PRO1409
5	O14556	GAPDHS GAPD2 GAPDH2 GAPDS HSD-35 HSD35	No	Glyceraldehyde-3-phosphate dehydrogenase, testis-specific (EC 1.2.1.12) (Spermatogenic cell-specific glyceraldehyde 3-phosphate dehydrogenase 2) (GAPDH-2) (Spermatogenic glyceraldehyde-3-phosphate dehydrogenase)	GAPDHS GAPD2 GAPDH2 GAPDS HSD-35 HSD35
5	H7C5R1	CP	No	Ceruloplasmin (Fragment)	CP
5	H0YGV0	DNAJC4	No	DnaJ homolog subfamily C member 4 (Fragment)	DNAJC4	0.00223	0.00354	0.00787	0.00522	0.00289	0.00273	0.00176	0.00279	0.00483	0.00295	0.00179	0.00381	0.000745	0.00221	0.00343	0.00223	0.00159	0.00146	0.0031	0.00271	0.00221	0.00219	0.00487	0.0014	0.00358				0.00521		0.00475	0.00342	0.00549			0.00125		0.00439		0.00765	0.00271
5	H0Y300	HP	No	Haptoglobin (Haptoglobin alpha chain) (Haptoglobin beta chain)	HP	7.2e-05			0.000161	0.000246	0.000347	0.000191	0.000881	0.000223	0.000332	0.000171		8.13e-05	0.000145		0.000133	0.000614	0.000137		0.000326	0.000228	0.000104		0.000184	0.000179
5	G3V4R8	TTLL5	No	Tubulin polyglutamylase TTLL5	TTLL5																				0.000158
5	F5H7Y6	RAP1B	Yes	Ras-related protein Rap-1b	RAP1B			0.00186				0.000781		0.000559	0.000482	0.00104			0.00109	0.000942
5	F5GY80	C8B	No	Complement component 8 subunit beta (Complement component C8 beta chain)	C8B	0.00864	0.00104	0.00512	0.00861	0.00951	0.00589	0.00873	0.00492	0.00579	0.01	0.00333	0.0085	0.00243	0.0083	0.00477	0.00274	0.00349	0.0031	0.01	0.00657	0.00649	0.00436	0.01	0.00175	0.00279				0.00203
5	E9PJ89	LRRC8D	No	Volume-regulated anion channel subunit LRRC8D (Fragment)	LRRC8D	0.05	0.01	0.02	0.06	0.03	0.21	0.07	0.02	0.11	0.06	0.02	0.04	0.04	0.02	0.04	0.03	0.00338	0.01	0.02	0.04	0.03	0.01	0.05	0.03	0.06
5	C9JB55	TF	No	Serotransferrin (Fragment)	TF	0.09		0.12	0.15	0.13				0.1	0.07		0.12			0.07		0.13		0.07	0.08			0.18		0.24
5	B7ZKJ8	ITIH4	No	ITIH4 protein (Inter-alpha-trypsin inhibitor heavy chain H4)	ITIH4	0.12	0.05	0.11	0.09	0.08	0.08	0.1	0.04	0.1	0.1	0.09	0.15	0.05	0.08	0.09	0.05	0.03	0.04	0.12	0.1	0.09	0.05	0.18	0.04	0.09									0.000638			0.000795
5	B4E1Z4		No	C3/C5 convertase (EC 3.4.21.47) (Complement factor B) (Complement factor B Ba fragment) (Complement factor B Bb fragment)		0.05	0.02	0.05	0.04	0.04	0.02	0.03	0.02	0.03	0.05	0.04	0.05	0.02	0.03	0.05	0.03	0.01	0.01	0.06	0.03	0.04	0.03	0.12	0.02	0.04	0.08	0.09	0.01	0.07	0.03	0.04	0.04	0.04	0.06	0.09	0.02	0.07	0.06	0.05	0.07	0.03	0.04	0.04	0.02
5	A8K979	ERI2 EXOD1 KIAA1504	No	ERI1 exoribonuclease 2 (EC 3.1.-.-) (Exonuclease domain-containing protein 1)	ERI2 EXOD1 KIAA1504	0.00209		0.000532	0.000641		0.000397	0.000324		0.000608	0.000604	0.000313			0.000694					0.00177			0.000223
5	A6NJ08	MBD3L5	No	Putative methyl-CpG-binding domain protein 3-like 5 (MBD3-like protein 5)	MBD3L5
5	A6NCN2	KRT87P KRT121P KRTHBP4	No	Putative keratin-87 protein (Keratin, hair, basic pseudogene 4) (Keratin-121 pseudogene)	KRT87P KRT121P KRTHBP4																							0.00765
5	A0A669KAZ1	REG3A	No	Regenerating islet-derived protein 3-alpha (Fragment)	REG3A	0.02	0.01	0.04	0.01	0.02	0.01	0.03	0.01	0.04	0.02	0.02	0.02	0.01	0.02	0.01	0.01	0.01	0.00304	0.01	0.02	0.00255	0.00632	0.05	0.01	0.02
5	A0A3B3IRI3	TJP2	No	Tight junction protein ZO-2	TJP2	0.00599	0.00365	0.00307	0.00229	0.00308	0.00557	0.00237	0.00567	0.00281	0.00564	0.00312	0.00535	0.00397	0.0028	0.0029	0.00369	0.00156	0.00299	0.00532	0.01	0.00776	0.00606	0.00502	0.00214	0.00635
5	A0A0J9YY99		No	Ig-like domain-containing protein (Fragment)		0.05	0.05	0.07	0.06	0.06	0.03	0.04	0.03	0.06	0.07	0.04	0.12	0.03	0.03	0.08	0.03	0.04	0.01	0.03	0.04	0.05	0.02	0.09	0.03	0.1	0.00341	0.000605		0.00976	0.00567	0.000919	0.00169	0.00251	0.00368		0.00103	0.00122	0.00222	0.00447	0.00073	0.00154	0.00478		0.00629
5	A0A0G2JQJ0	IGKV1D-8	No	Immunoglobulin kappa variable 1D-8 (Fragment)	IGKV1D-8			0.00106	0.00104	0.00145				0.00266	0.000814		0.00106	0.00185	0.00113		0.000951	0.00161		0.00236	0.00125	0.00176		0.00138
5	A0A0C4DH42	IGHV3-66	No	Immunoglobulin heavy variable 3-66	IGHV3-66
5	A0A0C4DH33	IGHV1-24	No	Immunoglobulin heavy variable 1-24	IGHV1-24	0.00432	0.00168		0.00258		0.00274	0.00164		0.00837	0.000703		0.00738		0.00103	0.000799				0.00285	0.00268	0.00275		0.00159		0.00224			0.00755						0.00335		0.000608				0.000705			0.00419
5	A0A0B4J1U3	IGLV1-36	No	Immunoglobulin lambda variable 1-36	IGLV1-36	0.02	0.01	0.02	0.00477		0.00946			0.00811	0.02	0.01	0.01	0.01	0.01		0.01		0.00607	0.00811				0.01	0.00917	0.00791	0.01	0.03		0.02						0.0055	0.00356	0.00543	0.01			0.00823		0.02	0.03
5	A0A075B6K2	IGLV3-12	No	Immunoglobulin lambda variable 3-12	IGLV3-12									0.01				0.00109							0.00892
5	A0A024R6I7	SERPINA1 hCG_2029168	No	Alpha-1-antitrypsin (Serpin peptidase inhibitor, clade A (Alpha-1 antiproteinase, antitrypsin), member 1, isoform CRA_a)	SERPINA1 hCG_2029168	1.87	0.87	1.76	2.08	0.62	1.14	1.9	1.13	1.88	1.72	1.43	2.61	1.08	1.59	1.59	1.06	0.79	0.67	1.75	1.43	1.51	0.97	2.84	0.87	1.7			0.00264							0.02	0.02			0.01
5	Q9NZP8	C1RL C1RL1 C1RLP CLSPA	No	Complement C1r subcomponent-like protein (C1r-LP) (C1r-like protein) (EC 3.4.21.-) (C1r-like serine protease analog protein) (CLSPa)	C1RL C1RL1 C1RLP CLSPA	0.00138	0.000196	0.00174	0.0012	0.000186	0.000511	0.00127	0.000412	0.00134	0.00145	0.000935	0.00151	0.000619	0.000808	0.00102	0.000805	0.000611	8.39e-05	0.00139	0.00136	0.00094	0.000473	0.00231	0.000608	0.00109				0.0019		0.000729	0.000617	0.000255		0.000779	0.00112	0.000839			0.000761		0.00105		0.00105
5	P22891	PROZ	No	Vitamin K-dependent protein Z	PROZ	0.000682	0.000153	0.000576	7.28e-05	0.000647	0.000145	0.000577	0.000331	0.000133	0.000391	0.000146	0.000801		0.00034	0.0002				0.000563	0.000564	0.000563		0.000289	9.14e-05	9.11e-05										0.000151		0.000719
5	P0DP07	IGHV4-31	No	Immunoglobulin heavy variable 4-31	IGHV4-31
5	P0DP02	IGHV3-30-3	No	Immunoglobulin heavy variable 3-30-3	IGHV3-30-3	0.000543		0.0015		0.00198			0.000898	0.00516		0.000552	0.000774	0.00173						0.00184	0.000635	0.00138		0.00206		0.00164	0.02	0.01	0.05	0.03	0.02	0.01	0.01	0.02	0.01	0.00724	0.02	0.00983	0.01	0.00203		0.00778	0.00887	0.00773	0.01
6	Q16610	ECM1	No	Extracellular matrix protein 1 (Secretory component p85)	ECM1	0.00371	0.00357	0.00656	0.00468	0.00246	0.00378	0.005	0.00107	0.00372	0.0033	0.00339	0.00373	0.0018	0.00336	0.00276	0.00257	0.00204	0.00288	0.00516	0.00438	0.00278	0.00354	0.00222	0.00226	0.0029	0.05	0.02	0.03	0.02	0.03	0.02	0.01	0.02	0.00216	0.00922	0.00262	0.01	0.01	0.00897	0.0042	0.01	0.00639	0.01	0.01
6	P01834	IGKC	No	Immunoglobulin kappa constant (Ig kappa chain C region) (Ig kappa chain C region AG) (Ig kappa chain C region CUM) (Ig kappa chain C region EU) (Ig kappa chain C region OU) (Ig kappa chain C region ROY) (Ig kappa chain C region TI)	IGKC	9.33	5.99	11.2	9.76	8.21	5.46	9.15	6.24	11.9	9.04	5.57	10.3	3.59	6.02	7.43	5.96	5.77	4.65	8.84	9.84	6.14	4.38	11.2	5.82	8.46	11.5	9.99	9.5	9.19	15.2	10.9	10.6	11.9	6.91	5.55	8.79	7.84	9.06	7.17	8.06	8.24	6.27	7.13	8.78
6	P00738	HP	No	Haptoglobin (Zonulin) [Cleaved into: Haptoglobin alpha chain; Haptoglobin beta chain]	HP	0.58	0.86	1.37	1.47	0.94	0.78	1.5	0.9	1.82	3.07	1.64	2.27	0.66	2.3	2.43	0.91	1.11	0.84	2.56	0.51	1.25	1.04	2.91	1.18	0.64	3	2.49	1	2.71	2.17	3.48	3.41	3.47	3.58	6.03	3.01	7.17	6.06	3.11	4.29	2.81	4.49	2.84	2.23
6	M0R0Q9	C3	Yes	Complement C3 (Fragment)	C3
6	G3XAP6	COMP hCG_37043	No	Cartilage oligomeric matrix protein (Cartilage oligomeric matrix protein, isoform CRA_b)	COMP hCG_37043																															0.000105	0.000293	0.00024											0.00246
6	A0A0C4DH41	IGHV4-61	No	Immunoglobulin heavy variable 4-61	IGHV4-61																										0.00279	0.00366		0.0092	0.00447
6	V9GYE7	CFHR2	No	Complement factor H-related protein 2	CFHR2
6	Q9UKJ8	ADAM21	No	Disintegrin and metalloproteinase domain-containing protein 21 (ADAM 21) (EC 3.4.24.-)	ADAM21
6	Q9UEU0	VTI1B VTI1 VTI1L VTI1L1 VTI2	No	Vesicle transport through interaction with t-SNAREs homolog 1B (Vesicle transport v-SNARE protein Vti1-like 1) (Vti1-rp1)	VTI1B VTI1 VTI1L VTI1L1 VTI2
6	Q9H306	MMP27 UNQ2503/PRO5992	No	Matrix metalloproteinase-27 (MMP-27) (EC 3.4.24.-)	MMP27 UNQ2503/PRO5992
6	Q99459	CDC5L KIAA0432 PCDC5RP	No	Cell division cycle 5-like protein (Cdc5-like protein) (Pombe cdc5-related protein)	CDC5L KIAA0432 PCDC5RP	0.00178	0.00226	0.00466	0.00417	0.00334	0.00231	0.00324	0.00378	0.00344	0.00459	0.00187	0.00484	0.00164	0.00201	0.00219	0.00384	0.00162	0.00132	0.00257	0.00381	0.00323	0.00184	0.00543	0.00232	0.00496	0.00622	0.00504	0.00562	0.00963	0.01	0.01	0.02	0.01	0.00189	0.00141	0.00328	0.00294	0.00817	0.00152	0.0035	0.00632	0.00339	0.00138	0.00853
6	Q66K66	TMEM198	No	Transmembrane protein 198	TMEM198	0.00296	0.000695	0.00128	0.00125	0.00229	0.00238	0.00121	0.00102	0.00339	0.00132	0.000608	0.00114			0.00264	0.000893	0.00143	0.000416	0.000242	0.00221	0.00173	0.000197	0.00202		0.00142
6	Q13275	SEMA3F	No	Semaphorin-3F (Sema III/F) (Semaphorin IV) (Sema IV)	SEMA3F
6	Q06033	ITIH3	No	Inter-alpha-trypsin inhibitor heavy chain H3 (ITI heavy chain H3) (ITI-HC3) (Inter-alpha-inhibitor heavy chain 3) (Serum-derived hyaluronan-associated protein) (SHAP)	ITIH3	0.01	0.00208	0.00939	0.00513	0.0045	0.00332	0.00556	0.00194	0.00272	0.00388	0.00599	0.00439	0.00117	0.00539	0.00392	0.00352	0.000433	0.00161	0.0073	0.00506	0.00649	0.00201	0.00606	0.00242	0.00444	0.0082	0.00272	0.00017	0.0076	0.00242	0.00115	0.000221	0.000185	0.00744	0.01	0.00172	0.00375	0.00134	0.00409	0.00259	0.000986	0.00427	0.00123	0.000551
6	P54259	ATN1 D12S755E DRPLA	No	Atrophin-1 (Dentatorubral-pallidoluysian atrophy protein)	ATN1 D12S755E DRPLA
6	P28330	ACADL	No	Long-chain specific acyl-CoA dehydrogenase, mitochondrial (LCAD) (EC 1.3.8.8)	ACADL
6	P27918	CFP PFC	No	Properdin (Complement factor P)	CFP PFC	0.00148	0.000599	0.00298	0.000782	0.00151	0.000327	0.00156	0.000646	0.00132	0.00161	0.000507	0.000983	0.00052	0.000643	0.0012	0.00156	0.00087	0.000357	0.000955	0.00175	0.00142	9.36e-05	0.00163	0.0011	0.00038	0.00412	0.00239	0.00155	0.02	0.00746	0.00617	0.00884	0.00707	0.01	0.00582	0.01	0.01	0.01	0.01	0.01	0.01	0.00189	0.01	0.00366
6	P26927	MST1 D3F15S2 DNF15S2 HGFL	No	Hepatocyte growth factor-like protein (Macrophage stimulatory protein) (Macrophage-stimulating protein) (MSP) [Cleaved into: Hepatocyte growth factor-like protein alpha chain; Hepatocyte growth factor-like protein beta chain]	MST1 D3F15S2 DNF15S2 HGFL	0.000591	4.07e-05	0.000659	0.000225	0.000316	0.000252	0.000204		0.000189	0.000177	5.74e-05	0.000808		0.0001	8.09e-05	0.000158		4.34e-05	0.000325	0.000347	0.000357	4.7e-05	0.000504	4.88e-05	0.0002	0.000514					0.000253			0.000237				0.000249	0.000244	0.000253
6	P22792	CPN2 ACBP	No	Carboxypeptidase N subunit 2 (Carboxypeptidase N 83 kDa chain) (Carboxypeptidase N large subunit) (Carboxypeptidase N polypeptide 2) (Carboxypeptidase N regulatory subunit)	CPN2 ACBP	0.01	0.00731	0.01	0.01	0.01	0.00913	0.01	0.00945	0.01	0.01	0.01	0.01	0.00876	0.01	0.01	0.00685	0.00925	0.00678	0.02	0.01	0.01	0.01	0.02	0.00905	0.00924	0.05	0.03	0.00711	0.02	0.02	0.03	0.03	0.03	0.01	0.01	0.01	0.00822	0.00591	0.00917	0.00965	0.01	0.00971	0.00884	0.00704
6	P22352	GPX3 GPXP	No	Glutathione peroxidase 3 (GPx-3) (GSHPx-3) (EC 1.11.1.9) (Extracellular glutathione peroxidase) (Plasma glutathione peroxidase) (GPx-P) (GSHPx-P)	GPX3 GPXP	0.00875	0.00178	0.00615	0.00819	0.00487	0.00514	0.00391	0.00324	0.00619	0.00477	0.00333	0.00524	0.000938	0.00446	0.0027	0.00217	0.00252	0.00231	0.00685	0.00751	0.00487	0.00409	0.00346	0.00077	0.00307	0.01	0.01	0.00237	0.01	0.00655	0.01	0.01	0.01	0.00485	0.00588	0.00451	0.01	0.00715	0.01	0.01	0.00673	0.00859	0.00258	0.0052
6	P21757	MSR1 SCARA1	No	Macrophage scavenger receptor types I and II (Macrophage acetylated LDL receptor I and II) (Scavenger receptor class A member 1) (CD antigen CD204)	MSR1 SCARA1																										0.000956						0.00019
6	P17174	GOT1	No	Aspartate aminotransferase, cytoplasmic (cAspAT) (EC 2.6.1.1) (EC 2.6.1.3) (Cysteine aminotransferase, cytoplasmic) (Cysteine transaminase, cytoplasmic) (cCAT) (Glutamate oxaloacetate transaminase 1) (Transaminase A)	GOT1																										0.00894	0.00796	0.00282	0.00605	0.00381
6	P15169	CPN1 ACBP	No	Carboxypeptidase N catalytic chain (CPN) (EC 3.4.17.3) (Anaphylatoxin inactivator) (Arginine carboxypeptidase) (Carboxypeptidase N polypeptide 1) (Carboxypeptidase N small subunit) (Kininase-1) (Lysine carboxypeptidase) (Plasma carboxypeptidase B) (Serum	CPN1 ACBP	0.0078	0.00201	0.00421	0.00606	0.00411	0.00264	0.00289	0.00112	0.00464	0.00507	0.00202	0.00482	0.00187	0.00801	0.00368	0.00162	0.000505	0.000619	0.00673	0.0047	0.00605	0.00163	0.00785	0.000461	0.00603	0.01	0.00418	0.00265	0.01	0.00422	0.01	0.01	0.01	0.00591	0.00377	0.01	0.00691	0.00395	0.00178	0.008	0.0078	0.0052		0.000736
6	P12270	TPR	No	Nucleoprotein TPR (Megator) (NPC-associated intranuclear protein) (Translocated promoter region protein)	TPR
6	P10643	C7	No	Complement component C7	C7	0.01	0.00188	0.00815	0.00977	0.01	0.00653	0.00516	0.00664	0.00698	0.00691	0.00565	0.00933	0.0026	0.00598	0.00613	0.00344	0.00297	0.00208	0.01	0.00691	0.0063	0.00505	0.00663	0.00281	0.00751	0.01	0.00674	0.00471	0.0099	0.00137	0.00361	0.00308	0.00347	0.00338	0.00768	0.00318	0.00803	0.00627	0.00605	0.00379	0.00416	0.00385	0.00368	0.000733
6	P10412	H1-4 H1F4 HIST1H1E	No	Histone H1.4 (Histone H1b) (Histone H1s-4)	H1-4 H1F4 HIST1H1E		8.81e-05			0.00194									5.5e-05		0.00188		0.000437						0.00395
6	P0DOY2	IGLC2	No	Immunoglobulin lambda constant 2 (Ig lambda chain C region Kern) (Ig lambda chain C region NIG-64) (Ig lambda chain C region SH) (Ig lambda chain C region X) (Ig lambda-2 chain C region)	IGLC2	3.91	2.16	5.3	3.08	2.8	2.38	4.42	1.62	4.68	3.43	2.33	4.41	1.9	2.2	2.66	2.3	2.02	1.19	3.35	3.73	2.33	1.49	4.35	2.19	3.83	4.02	3.93	6.54	5	4.07	3.72	4.16	4.91	3.59	2.52	3.52	2.33	3.92	3.82	3.99	4.31	4.63	4.32	5.38
6	P09172	DBH	No	Dopamine beta-hydroxylase (EC 1.14.17.1) (Dopamine beta-monooxygenase) [Cleaved into: Soluble dopamine beta-hydroxylase]	DBH	0.000305		5.9e-05																						0.000257			0.000265	1.28e-05		0.000666		0.000101		0.000187		0.00194	0.000443		0.00027
6	P08603	CFH HF HF1 HF2	No	Complement factor H (H factor 1)	CFH HF HF1 HF2	0.1	0.03	0.11	0.09	0.07	0.05	0.08	0.03	0.09	0.11	0.06	0.1	0.03	0.07	0.08	0.04	0.06	0.03	0.09	0.08	0.08	0.05	0.15	0.06	0.07	0.16	0.14	0.07	0.16	0.1	0.06	0.06	0.05	0.13	0.13	0.07	0.19	0.16	0.14	0.17	0.1	0.08	0.1	0.06
6	P08294	SOD3	No	Extracellular superoxide dismutase [Cu-Zn] (EC-SOD) (EC 1.15.1.1)	SOD3
6	P07360	C8G	No	Complement component C8 gamma chain	C8G	0.01	0.00165	0.00435	0.00666	0.00972	0.00451	0.01	0.00435	0.01	0.00776	0.0048	0.01	0.00115	0.00849	0.00741	0.00302	0.00289	0.0034	0.01	0.00698	0.01	0.00554	0.01	0.00382	0.00522	0.02	0.02	0.02	0.02	0.01	0.01	0.01	0.00682	0.01	0.02	0.00129	0.01	0.02	0.00679	0.01	0.01	0.00597	0.00893	0.01
6	P07357	C8A	No	Complement component C8 alpha chain (Complement component 8 subunit alpha)	C8A	0.01	0.00203	0.00764	0.01	0.01	0.00693	0.01	0.00659	0.01	0.01	0.00432	0.01	0.00244	0.01	0.00626	0.00487	0.00483	0.00293	0.02	0.01	0.01	0.00533	0.01	0.00413	0.00656	0.02	0.02	0.01	0.03	0.01	0.01	0.01	0.01	0.01	0.02	0.01	0.02	0.03	0.00926	0.02	0.01	0.01	0.01	0.01
6	P06310	IGKV2-30	No	Immunoglobulin kappa variable 2-30 (Ig kappa chain V-II region RPMI 6410)	IGKV2-30	0.01	0.01	0.00961	0.00378	0.00838		0.00349	0.01	0.0072	0.00447	0.00242	0.00338	0.00116	0.00449	0.00241	0.00451	0.00717	0.00137	0.00824	0.00539	0.00644		0.00374	0.00815	0.02	0.34	0.26	0.22	0.33	0.48	0.56	0.62	0.61	0.32	0.16	0.37	0.2	0.24	0.25	0.3	0.32	0.22	0.18	0.44
6	P05062	ALDOB ALDB	No	Fructose-bisphosphate aldolase B (EC 4.1.2.13) (Liver-type aldolase)	ALDOB ALDB
6	P04196	HRG	No	Histidine-rich glycoprotein (Histidine-proline-rich glycoprotein) (HPRG)	HRG	0.13	0.05	0.08	0.08	0.11	0.06	0.09	0.06	0.09	0.06	0.03	0.04	0.02	0.04	0.06	0.05	0.05	0.03	0.06	0.09	0.06	0.04	0.08	0.06	0.06	0.1	0.06	0.01	0.11	0.06	0.04	0.05	0.04	0.06	0.09	0.02	0.05	0.06	0.03	0.04	0.09	0.11	0.05	0.04
6	P02748	C9	No	Complement component C9 [Cleaved into: Complement component C9a; Complement component C9b]	C9	0.02	0.0093	0.01	0.02	0.01	0.01	0.02	0.00908	0.01	0.02	0.02	0.02	0.00994	0.03	0.01	0.02	0.00276	0.00709	0.02	0.01	0.01	0.01	0.04	0.01	0.01	0.03	0.02	0.01	0.02	0.01	0.01	0.01	0.00951	0.01	0.02	0.00675	0.01	0.01	0.00613	0.01	0.01	0.01	0.01	0.01
6	P02743	APCS PTX2	No	Serum amyloid P-component (SAP) (9.5S alpha-1-glycoprotein) [Cleaved into: Serum amyloid P-component(1-203)]	APCS PTX2	0.05	0.02	0.06	0.05	0.04	0.02	0.05	0.02	0.06	0.06	0.04	0.07	0.02	0.03	0.03	0.03	0.03	0.01	0.04	0.03	0.05	0.02	0.07	0.03	0.01	0.00896	0.02	0.04	0.00444	0.01	0.0066	0.04	0.03	0.05	0.09	0.03	0.07	0.12	0.04	0.13	0.01	0.02	0.01	0.03
6	P02741	CRP PTX1	No	C-reactive protein [Cleaved into: C-reactive protein(1-205)]	CRP PTX1		0.000987	0.000502		0.00108		0.000492	0.000406	0.00348	0.000508	0.00624	0.000361		0.00064	0.000273	0.000513	0.000137		0.00814				0.00627	0.000385			0.03	0.00687	0.03					0.00107	0.00143	0.000256	0.00216	0.01		0.0029		0.00633
6	P01859	IGHG2	No	Immunoglobulin heavy constant gamma 2 (Ig gamma-2 chain C region) (Ig gamma-2 chain C region DOT) (Ig gamma-2 chain C region TIL) (Ig gamma-2 chain C region ZIE)	IGHG2	0.79	0.43	1.25	1	0.76	0.53	1.13	0.31	0.77	1.04	0.62	1.8	0.46	0.55	0.62	0.59	0.46	0.44	0.91	0.68	0.58	0.83	1.28	0.58	1.43	1.34	1.79	0.78	2.26	3.04	1.89	1.88	1.93	0.97	0.4	0.45	1.82	1.81	1.08	1.76	1.53	1.18	0.49	0.91
6	P01624	IGKV3-15	No	Immunoglobulin kappa variable 3-15 (Ig kappa chain V-III region CLL) (Ig kappa chain V-III region POM)	IGKV3-15	0.15	0.13	0.28	0.24	0.16	0.09	0.15	0.19	0.21	0.21	0.13	0.21	0.08	0.12	0.14	0.14	0.08	0.06	0.15	0.21	0.16	0.07	0.25	0.09	0.25	0.28	0.44	0.18	0.28	0.27	0.69	1.35	0.76	0.17	0.11	0.15	0.1	0.25	0.08	0.14	0.16	0.16	0.15	0.45
6	P01266	TG	No	Thyroglobulin (Tg)	TG
6	P00747	PLG	No	Plasminogen (EC 3.4.21.7) [Cleaved into: Plasmin heavy chain A; Activation peptide; Angiostatin; Plasmin heavy chain A, short form; Plasmin light chain B]	PLG	0.09	0.03	0.07	0.09	0.08	0.05	0.09	0.04	0.09	0.07	0.05	0.15	0.04	0.05	0.06	0.04	0.04	0.03	0.08	0.07	0.08	0.03	0.13	0.04	0.05	0.18	0.17	0.06	0.14	0.07	0.12	0.12	0.11	0.09	0.1	0.09	0.16	0.13	0.06	0.14	0.09	0.1	0.09	0.07
6	P00740	F9	No	Coagulation factor IX (EC 3.4.21.22) (Christmas factor) (Plasma thromboplastin component) (PTC) [Cleaved into: Coagulation factor IXa light chain; Coagulation factor IXa heavy chain]	F9	0.000776	0.000216	0.00127	0.00117	0.000744	0.00108	0.00185	0.000267	0.0021	0.00129	0.000325	0.00239	0.000437	0.000848	0.000626	0.000143	0.00118		0.00103	0.000555	0.000937	0.000152	0.00258	0.000339	0.000972			0.000185	0.000734
6	P00450	CP	No	Ceruloplasmin (EC 1.16.3.1) (Ferroxidase)	CP	0.17	0.06	0.18	0.14	0.13	0.09	0.15	0.08	0.14	0.16	0.1	0.31	0.12	0.13	0.14	0.08	0.07	0.04	0.21	0.13	0.17	0.07	0.45	0.07	0.15	0.39	0.28	0.14	0.32	0.25	0.21	0.2	0.2	0.41	0.3	0.23	0.34	0.37	0.38	0.68	0.21	0.22	0.24	0.12
6	O95714	HERC2	No	E3 ubiquitin-protein ligase HERC2 (EC 2.3.2.26) (HECT domain and RCC1-like domain-containing protein 2) (HECT-type E3 ubiquitin transferase HERC2)	HERC2
6	O75936	BBOX1 BBH BBOX	No	Gamma-butyrobetaine dioxygenase (EC 1.14.11.1) (Gamma-butyrobetaine hydroxylase) (Gamma-BBH) (Gamma-butyrobetaine,2-oxoglutarate dioxygenase)	BBOX1 BBH BBOX
6	O75882	ATRN KIAA0548 MGCA	No	Attractin (DPPT-L) (Mahogany homolog)	ATRN KIAA0548 MGCA	0.0019	0.000607	0.0011	0.00198	0.00107	0.000583	0.00138	0.000923	0.00156	0.0011	0.000468	0.0017	0.000295	0.00085	0.00105	0.000801	0.000626	0.000328	0.00112	0.00166	0.00171	0.0006	0.00186	0.000583	0.00102	0.000308	0.00219		0.00165	0.00146	0.00226	0.00259	0.00263	0.00545	0.00391	0.00261	0.00732	0.00433	0.00406	0.00585	0.00375	0.00159	0.00212	0.000608
6	O75015	FCGR3B CD16B FCG3 FCGR3 IGFR3	No	Low affinity immunoglobulin gamma Fc region receptor III-B (Fc-gamma RIII-beta) (Fc-gamma RIII) (Fc-gamma RIIIb) (FcRIII) (FcRIIIb) (FcR-10) (IgG Fc receptor III-1) (CD antigen CD16b)	FCGR3B CD16B FCG3 FCGR3 IGFR3	0.00193		0.00227	0.00061	0.00296	0.00228	0.00154	0.00121	0.000507	0.00445	0.00585	0.0011	0.00296	0.000335	0.00255	0.000826	0.00194		0.000493	0.00249	0.00342	0.000675	0.000423	0.000522	0.00258	0.00177	0.0064		0.00415	0.00681	0.01	0.00586	0.00215	0.00208		0.00297	0.00379		0.00236			0.00889
6	O43196	MSH5	No	MutS protein homolog 5 (hMSH5)	MSH5																										0.000632	0.00143										0.000708
6	O15195	VILL	No	Villin-like protein	VILL
6	M0R1Q1	C3	Yes	Complement C3 (Fragment)	C3
6	M0R009	A1BG	No	Alpha-1B-glycoprotein (Fragment)	A1BG
6	C9JPQ9	FGG	No	Fibrinogen gamma chain (Fragment)	FGG																										0.000713			0.00163						0.00185	0.000757	0.00164			0.00115				0.00186
6	C9JC68	FETUB	No	Fetuin-B (Fragment)	FETUB
6	C9IZP8	C1S	No	Complement C1s subcomponent (Fragment)	C1S
6	A1A4S6	ARHGAP10 GRAF2	No	Rho GTPase-activating protein 10 (GTPase regulator associated with focal adhesion kinase 2) (Graf-related protein 2) (Rho-type GTPase-activating protein 10)	ARHGAP10 GRAF2
6	A0A0G2JMB2	IGHA2	No	Immunoglobulin heavy constant alpha 2 (Fragment)	IGHA2	0.05	0.06	0.07	0.06	0.03	0.02	0.03	0.02	0.11	0.11	0.04	0.06	0.01	0.05	0.04	0.05	0.03	0.00869	0.06	0.01	0.01	0.03	0.03	0.07	0.06	0.01	0.07	0.06	0.09	0.02	0.00178	0.00255	0.00252		0.01	0.01	0.02	0.05	0.03	0.06	0.05	0.02	0.00663	0.04
6	A0A0C4DH25	IGKV3D-20	No	Immunoglobulin kappa variable 3D-20	IGKV3D-20	0.01	0.00825	0.02	0.01	0.01	0.01	0.01	0.01	0.03	0.01	0.01	0.1	0.01	0.01	0.01	0.01	0.01	0.00604	0.01	0.01	0.01	0.00719	0.02		0.04	0.02	0.02	0.00919	0.03	0.01	0.01	0.04	0.02	0.01	0.05	0.01	0.01	0.05		0.04	0.03	0.02	0.01	0.05
6	A0A0C4DGB6	ALB	Yes	Albumin	ALB
6	A0A087X232	C1S	No	Complement C1s subcomponent	C1S
6	A0A075B6S5	IGKV1-27	No	Immunoglobulin kappa variable 1-27	IGKV1-27	0.03	0.02	0.08	0.05	0.04	0.02	0.04	0.02	0.09	0.04	0.02	0.05	0.01	0.03	0.03	0.02	0.02	0.01	0.04	0.05	0.03	0.01	0.05	0.02	0.05	0.02	0.01	0.03	0.06	0.06	0.04	0.05	0.05	0.01	0.01	0.00485	0.00701	0.03	0.00305	0.00558	0.02	0.00915	0.02	0.04
6	Q9Y2H2	INPP5F KIAA0966 SAC2 MSTP007 MSTP047	No	Phosphatidylinositide phosphatase SAC2 (EC 3.1.3.25) (Inositol polyphosphate 5-phosphatase F) (Sac domain-containing inositol phosphatase 2) (Sac domain-containing phosphoinositide 4-phosphatase 2) (hSAC2)	INPP5F KIAA0966 SAC2 MSTP007 MSTP047																											0.00325				0.00022	0.000484	0.000298
6	Q99490	AGAP2 CENTG1 KIAA0167	No	Arf-GAP with GTPase, ANK repeat and PH domain-containing protein 2 (AGAP-2) (Centaurin-gamma-1) (Cnt-g1) (GTP-binding and GTPase-activating protein 2) (GGAP2) (Phosphatidylinositol 3-kinase enhancer) (PIKE)	AGAP2 CENTG1 KIAA0167
6	Q8NHL6	LILRB1 ILT2 LIR1 MIR7	No	Leukocyte immunoglobulin-like receptor subfamily B member 1 (LIR-1) (Leukocyte immunoglobulin-like receptor 1) (CD85 antigen-like family member J) (Immunoglobulin-like transcript 2) (ILT-2) (Monocyte/macrophage immunoglobulin-like receptor 7) (MIR-7) (CD	LILRB1 ILT2 LIR1 MIR7
6	Q7Z7M8	B3GNT8 B3GALT7 BGALT15	No	UDP-GlcNAc:betaGal beta-1,3-N-acetylglucosaminyltransferase 8 (BGnT-8) (Beta-1,3-Gn-T8) (Beta-1,3-N-acetylglucosaminyltransferase 8) (Beta3Gn-T8) (EC 2.4.1.-)	B3GNT8 B3GALT7 BGALT15
6	Q05707	COL14A1 UND	No	Collagen alpha-1(XIV) chain (Undulin)	COL14A1 UND
6	P48230	TM4SF4 ILTMP	No	Transmembrane 4 L6 family member 4 (Intestine and liver tetraspan membrane protein) (IL-TMP)	TM4SF4 ILTMP																											0.01		0.00749
6	P21810	BGN SLRR1A	No	Biglycan (Bone/cartilage proteoglycan I) (PG-S1)	BGN SLRR1A
6	P13671	C6	No	Complement component C6	C6	0.01	0.00367	0.00958	0.00913	0.0067	0.00503	0.0098	0.00294	0.00923	0.00563	0.00513	0.00954	0.00204	0.00496	0.00821	0.00362	0.00242	0.00281	0.01	0.00774	0.00868	0.00443	0.00936	0.00308	0.00741	0.01	0.01	0.00354	0.01	0.00427	0.00591	0.00394	0.00414	0.00707	0.01	0.00471	0.01	0.01	0.00562	0.01	0.006	0.00728	0.00227	0.00197
6	P05019	IGF1 IBP1	No	Insulin-like growth factor I (IGF-I) (Mechano growth factor) (MGF) (Somatomedin-C)	IGF1 IBP1
7	P19235	EPOR	No	Erythropoietin receptor (EPO-R)	EPOR
7	P02671	FGA	No	Fibrinogen alpha chain [Cleaved into: Fibrinopeptide A; Fibrinogen alpha chain]	FGA	0.77	0.55	0.72	0.71	0.6	0.61	0.56	0.36	0.62	0.69	0.73	0.86	0.57	0.69	0.88	0.57	0.34	0.48	0.77	0.57	0.58	0.73	1	0.67	0.61	2.66	2.67	2.56	1.48	1.13	1.15	1.12	0.94	1.42	1.96	0.91	2.56	2.07	1.47	1.39	1.54	1.9	1.71	2.04
7	H0Y431	STK32C	No	Serine/threonine-protein kinase 32C	STK32C
7	U3KQL1	PDCD2L	No	Programmed cell death protein 2-like	PDCD2L
7	Q9Y6M1	IGF2BP2 IMP2 VICKZ2	No	Insulin-like growth factor 2 mRNA-binding protein 2 (IGF2 mRNA-binding protein 2) (IMP-2) (Hepatocellular carcinoma autoantigen p62) (IGF-II mRNA-binding protein 2) (VICKZ family member 2)	IGF2BP2 IMP2 VICKZ2
7	Q9UN19	DAPP1 BAM32 HSPC066	No	Dual adapter for phosphotyrosine and 3-phosphotyrosine and 3-phosphoinositide (hDAPP1) (B lymphocyte adapter protein Bam32) (B-cell adapter molecule of 32 kDa)	DAPP1 BAM32 HSPC066
7	Q9UKV8	AGO2 EIF2C2	No	Protein argonaute-2 (Argonaute2) (hAgo2) (EC 3.1.26.n2) (Argonaute RISC catalytic component 2) (Eukaryotic translation initiation factor 2C 2) (eIF-2C 2) (eIF2C 2) (PAZ Piwi domain protein) (PPD) (Protein slicer)	AGO2 EIF2C2
7	Q86YV0	RASAL3	No	RAS protein activator like-3	RASAL3
7	Q5T3F8	TMEM63B C6orf110	No	CSC1-like protein 2 (Transmembrane protein 63B)	TMEM63B C6orf110
7	Q147U7	SMCO1 C3orf43	No	Single-pass membrane and coiled-coil domain-containing protein 1 (Single-pass membrane protein with coiled-coil domains 1)	SMCO1 C3orf43
7	Q14624	ITIH4 IHRP ITIHL1 PK120 PRO1851	No	Inter-alpha-trypsin inhibitor heavy chain H4 (ITI heavy chain H4) (ITI-HC4) (Inter-alpha-inhibitor heavy chain 4) (Inter-alpha-trypsin inhibitor family heavy chain-related protein) (IHRP) (Plasma kallikrein sensitive glycoprotein 120) (Gp120) (PK-120) [Cl	ITIH4 IHRP ITIHL1 PK120 PRO1851	0.000626	0.000245	0.000649	0.000527	0.00053	0.000502	0.000751	0.000253	0.00116	0.000482	0.000486	0.00106		0.000289	0.000686	0.000261	0.000278	0.000153	0.000395	0.000667	0.000556	0.000205	0.00109	0.000333	0.000759	0.08	0.08	0.03	0.07	0.04	0.04	0.05	0.04	0.09	0.09	0.03	0.08	0.08	0.04	0.07	0.06	0.07	0.05	0.03
7	Q13404	UBE2V1 CROC1 UBE2V UEV1 P/OKcl.19	No	Ubiquitin-conjugating enzyme E2 variant 1 (UEV-1) (CROC-1) (TRAF6-regulated IKK activator 1 beta Uev1A)	UBE2V1 CROC1 UBE2V UEV1 P/OKcl.19		0.00361	7.63e-05	0.000372	0.000292	0.00177	0.00104	0.00187	0.000358	0.000533	0.0021		0.00392	0.00351	0.00101	0.00387	0.000542	0.00575	0.000326	0.000855	0.000256	0.00221	0.000249	0.00366	0.000484
7	Q02985	CFHR3 CFHL3 FHR3	No	Complement factor H-related protein 3 (FHR-3) (DOWN16) (H factor-like protein 3)	CFHR3 CFHL3 FHR3	0.000154		0.000148	0.000328	0.000298	0.000189		0.000163		0.000128	8.41e-05	0.000252			0.000124		0.000175		0.00012		0.00051														0.00187			0.000315
7	P54852	EMP3 YMP	No	Epithelial membrane protein 3 (EMP-3) (Hematopoietic neural membrane protein 1) (HNMP-1) (Protein YMP)	EMP3 YMP
7	P47893	OR3A2 OLFRA04	No	Olfactory receptor 3A2 (Olfactory receptor 17-228) (OR17-228) (Olfactory receptor OR17-14)	OR3A2 OLFRA04
7	P33151	CDH5	No	Cadherin-5 (7B4 antigen) (Vascular endothelial cadherin) (VE-cadherin) (CD antigen CD144)	CDH5																																		0.000109	0.000228	0.000147	0.000109	0.000146	0.000205
7	P21453	S1PR1 CHEDG1 EDG1	No	Sphingosine 1-phosphate receptor 1 (S1P receptor 1) (S1P1) (Endothelial differentiation G-protein coupled receptor 1) (Sphingosine 1-phosphate receptor Edg-1) (S1P receptor Edg-1) (CD antigen CD363)	S1PR1 CHEDG1 EDG1
7	P18428	LBP	No	Lipopolysaccharide-binding protein (LBP)	LBP	0.00553	0.00197	0.00298	0.00177	0.00182	0.00291	0.00152	0.00216	0.00211	0.00465	0.00353	0.00445	0.00438	0.00257	0.00097	0.00209	0.00117	0.00205	0.00657	0.00501	0.00153	0.00099	0.00749	0.00153	0.000531	0.00926	0.00782	0.02	0.00802	0.01				0.02	0.01	0.00778	0.00961	0.00952	0.00923	0.00785	0.00983	0.03	0.03	0.02
7	P0DJD3	RBMY1A1 RBM1 RBM2 YRRM1 YRRM2	No	RNA-binding motif protein, Y chromosome, family 1 member A1 (RNA-binding motif protein 1) (RNA-binding motif protein 2) (Y chromosome RNA recognition motif 1) (hRBMY)	RBMY1A1 RBM1 RBM2 YRRM1 YRRM2
7	P04278	SHBG	No	Sex hormone-binding globulin (SHBG) (Sex steroid-binding protein) (SBP) (Testis-specific androgen-binding protein) (ABP) (Testosterone-estradiol-binding globulin) (TeBG) (Testosterone-estrogen-binding globulin)	SHBG	0.000988	0.000132		0.00165	0.00172	0.000317	0.00152	0.000957	0.000358	0.00111	0.000121	0.00152	0.0012	0.000506	0.000887	0.00106	0.000515		0.00253	0.00267	0.00169	0.000481	0.01		0.00112									0.000768	0.000319					0.000135	0.000327	0.000405	0.000678
7	P02679	FGG PRO2061	No	Fibrinogen gamma chain	FGG PRO2061	1.35	1.02	1.19	1.17	0.99	0.98	1.07	0.64	1.14	1.07	1.31	1.35	0.98	1.25	1.49	1.04	0.68	0.89	1.34	0.98	0.96	1.33	1.58	1.15	1.01	3.53	3.72	3.79	2.21	1.4	1.4	1.29	1.01	2.18	2.73	1.2	3.32	2.66	2.07	1.83	2	2.29	2.23	2.46
7	P02675	FGB	No	Fibrinogen beta chain [Cleaved into: Fibrinopeptide B; Fibrinogen beta chain]	FGB	1.69	1.14	1.39	1.4	1.1	1.1	1.07	0.62	1.24	1.24	1.45	1.65	1.08	1.42	1.64	1.12	0.65	1	1.78	1.13	1.1	1.53	1.76	1.28	1.18	3.5	3.04	3.48	1.75	1.23	1.28	1.15	1.08	1.58	2.68	1.02	2.82	2.46	1.89	1.52	1.55	1.63	1.59	2.07
7	P01764	IGHV3-23	No	Immunoglobulin heavy variable 3-23 (Ig heavy chain V-III region LAY) (Ig heavy chain V-III region POM) (Ig heavy chain V-III region TEI) (Ig heavy chain V-III region TIL) (Ig heavy chain V-III region TUR) (Ig heavy chain V-III region VH26) (Ig heavy chain	IGHV3-23	0.00163	0.00531						0.00321	0.000633			0.00157					0.00226				0.0028				0.00584	0.04	0.01	0.01	0.02	0.01	0.01	0.01	0.01	0.01	0.007	0.01	0.00202	0.00738	0.00539	0.00507	0.00119	0.00241	0.00514	0.00841
7	O95342	ABCB11 BSEP	No	Bile salt export pump (EC 7.6.2.-) (ATP-binding cassette sub-family B member 11)	ABCB11 BSEP
7	O95180	CACNA1H	No	Voltage-dependent T-type calcium channel subunit alpha-1H (Low-voltage-activated calcium channel alpha1 3.2 subunit) (Voltage-gated calcium channel subunit alpha Cav3.2)	CACNA1H
7	O14791	APOL1 APOL	No	Apolipoprotein L1 (Apolipoprotein L) (Apo-L) (ApoL) (Apolipoprotein L-I) (ApoL-I)	APOL1 APOL	0.01	0.01	0.01	0.01	0.00954	0.01	0.01	0.01	0.01	0.03	0.00821	0.03	0.01	0.01	0.0077	0.00839	0.01	0.00617	0.01	0.01	0.03	0.0056	0.03	0.01	0.00767	0.18	0.08	0.03	0.16	0.14	0.13	0.1	0.11	0.05	0.01	0.18	0.06	0.07	0.07	0.09	0.12	0.04	0.15	0.3
7	H3BPN5	PPP4C	No	Serine/threonine-protein phosphatase 4 catalytic subunit	PPP4C
7	F5H7S3	TPM1	No	Tropomyosin alpha-1 chain	TPM1
7	A0A494C0B6	ACSL6	No	Long-chain-fatty-acid--CoA ligase 6	ACSL6
7	A0A1W2PRT9	HLA-A	No	HLA class I histocompatibility antigen, A alpha chain	HLA-A
7	A0A0J9YX35	IGHV3-64D	No	Immunoglobulin heavy variable 3-64D	IGHV3-64D	0.00609	0.00362	0.00754	0.0023	0.00573	0.0018	0.00244	0.00269	0.01	0.00604	0.0033	0.00919	0.00118	0.00279	0.00545	0.00278	0.00193	0.00123		0.00476		0.0028	0.0054	0.00235	0.00664	0.01		0.02	0.01	0.00839	0.0019	0.00257	0.00353		0.00964	0.01	0.00672	0.02	0.00232	0.00317				0.00734
7	A0A0D9SG88	CFH	No	Complement factor H	CFH	0.00017		0.000375		0.000103	9.15e-05	0.000142		0.000123			0.000112		0.000156	0.000181				0.00067		9.84e-05	0.00023													0.00113			0.00175	0.000401	0.00113
7	A0A0C4DG59	TTN	No	Titin (Fragment)	TTN
7	A0A075B6S6	IGKV2D-30	No	Immunoglobulin kappa variable 2D-30	IGKV2D-30																																			0.00582			0.00198
7	A0A024R1R8	hCG_2014768	No	Coiled-coil domain-containing protein 72 (Translation machinery-associated protein 7)	hCG_2014768
7	Q9P2D6	FAM135A KIAA1411	No	Protein FAM135A	FAM135A KIAA1411
7	Q9H8M1	COQ10B	No	Coenzyme Q-binding protein COQ10 homolog B, mitochondrial	COQ10B
7	Q9C030	TRIM6 RNF89	No	Tripartite motif-containing protein 6 (EC 2.3.2.27) (RING finger protein 89) (RING-type E3 ubiquitin transferase TRIM6)	TRIM6 RNF89
7	Q8TBF8	FAM81A	No	Protein FAM81A	FAM81A
7	Q8IY85	EFCAB13 C17orf57	No	EF-hand calcium-binding domain-containing protein 13	EFCAB13 C17orf57
7	Q7L8C5	SYT13 KIAA1427	No	Synaptotagmin-13 (Synaptotagmin XIII) (SytXIII)	SYT13 KIAA1427
7	Q68CZ1	RPGRIP1L FTM KIAA1005 NPHP8	No	Protein fantom (Nephrocystin-8) (RPGR-interacting protein 1-like protein) (RPGRIP1-like protein)	RPGRIP1L FTM KIAA1005 NPHP8
7	Q63HK3	ZKSCAN2 ZNF694	No	Zinc finger protein with KRAB and SCAN domains 2 (Zinc finger protein 694)	ZKSCAN2 ZNF694
7	Q5TCH4	CYP4A22	No	Cytochrome P450 4A22 (CYPIVA22) (Fatty acid omega-hydroxylase) (Lauric acid omega-hydroxylase) (Long-chain fatty acid omega-monooxygenase) (EC 1.14.14.80)	CYP4A22
7	Q16880	UGT8 CGT UGT4	No	2-hydroxyacylsphingosine 1-beta-galactosyltransferase (EC 2.4.1.47) (Ceramide UDP-galactosyltransferase) (Cerebroside synthase) (UDP-galactose-ceramide galactosyltransferase)	UGT8 CGT UGT4
7	Q13642	FHL1 SLIM1	No	Four and a half LIM domains protein 1 (FHL-1) (Skeletal muscle LIM-protein 1) (SLIM) (SLIM-1)	FHL1 SLIM1
7	P35542	SAA4 CSAA	No	Serum amyloid A-4 protein (Constitutively expressed serum amyloid A protein) (C-SAA)	SAA4 CSAA
7	P20742	PZP CPAMD6	No	Pregnancy zone protein (C3 and PZP-like alpha-2-macroglobulin domain-containing protein 6)	PZP CPAMD6	2.57e-05	0.00025	0.000231	3.37e-05		0.000245	0.00296				0.000251	0.03	0.00851		0.00256	8.14e-05		0.000236		2.96e-05	0.000111	0.000199	0.05	0.000142	8.12e-05	0.02	0.00142	0.00223	0.00352	0.01	0.00903	0.01	0.01	0.00606	0.000261		0.00352	0.03	0.000144	0.04	0.02	0.01	0.01	0.00244
7	P19827	ITIH1 IGHEP1	No	Inter-alpha-trypsin inhibitor heavy chain H1 (ITI heavy chain H1) (ITI-HC1) (Inter-alpha-inhibitor heavy chain 1) (Inter-alpha-trypsin inhibitor complex component III) (Serum-derived hyaluronan-associated protein) (SHAP)	ITIH1 IGHEP1	0.05	0.01	0.03	0.05	0.04	0.03	0.04	0.03	0.04	0.04	0.03	0.06	0.02	0.02	0.03	0.02	0.02	0.02	0.04	0.04	0.06	0.02	0.06	0.02	0.03	0.12	0.13	0.02	0.09	0.07	0.05	0.05	0.06	0.08	0.06	0.04	0.06	0.04	0.03	0.05	0.03	0.04	0.04	0.02
7	P19823	ITIH2 IGHEP2	No	Inter-alpha-trypsin inhibitor heavy chain H2 (ITI heavy chain H2) (ITI-HC2) (Inter-alpha-inhibitor heavy chain 2) (Inter-alpha-trypsin inhibitor complex component II) (Serum-derived hyaluronan-associated protein) (SHAP)	ITIH2 IGHEP2	0.06	0.02	0.05	0.06	0.05	0.04	0.06	0.04	0.05	0.04	0.03	0.08	0.02	0.03	0.04	0.03	0.03	0.02	0.05	0.04	0.07	0.03	0.06	0.03	0.04	0.1	0.1	0.02	0.1	0.08	0.07	0.05	0.05	0.07	0.06	0.06	0.09	0.04	0.06	0.05	0.05	0.07	0.06	0.04
7	P0DSN7	IGKV1D-37	No	Probable non-functional immunoglobulinn kappa variable 1D-37	IGKV1D-37			0.00186					0.000673	0.00197	0.000434										0.00194	0.000489				0.000948
7	A8MVU1	NCF1C SH3PXD1C	No	Putative neutrophil cytosol factor 1C (NCF-1C) (Putative SH3 and PX domain-containing protein 1C)	NCF1C SH3PXD1C
8	P0DP03	IGHV3-30-5	No	Immunoglobulin heavy variable 3-30-5	IGHV3-30-5																										0.02	0.01	0.08	0.03	0.02	0.07	0.07	0.08	0.03	0.02	0.05	0.02	0.04	0.02	0.02	0.02	0.03	0.03	0.03
8	P01817	IGHV2-5	No	Immunoglobulin heavy variable 2-5 (Ig heavy chain V-II region HE) (Ig heavy chain V-II region MCE)	IGHV2-5			0.0015		0.00563			0.00976	0.00709	0.00438	0.00684	0.00456	0.0034	0.00281					0.0059	0.00407			0.00553			0.07	0.06	0.07	0.01	0.06	0.02	0.03	0.06	0.09	0.0053	0.08		0.05			0.00154	0.01	0.05	0.01
8	P01619	IGKV3-20	No	Immunoglobulin kappa variable 3-20 (Ig kappa chain V-III region B6) (Ig kappa chain V-III region GOL) (Ig kappa chain V-III region HAH) (Ig kappa chain V-III region HIC) (Ig kappa chain V-III region IARC/BL41) (Ig kappa chain V-III region NG9) (Ig kappa c	IGKV3-20	0.28	0.17	0.4	0.3	0.28	0.17	0.28	0.26	0.37	0.31	0.21	0.66	0.17	0.2	0.21	0.21	0.23	0.13	0.37	0.42	0.31	0.17	0.33	0.15	0.44	0.27	0.23	0.27	0.28	0.45	0.35	0.42	0.38	0.31	0.08	0.33	0.1	0.38	0.14	0.13	0.22	0.2	0.25	0.38
8	P00751	CFB BF BFD	No	Complement factor B (EC 3.4.21.47) (C3/C5 convertase) (Glycine-rich beta glycoprotein) (GBG) (PBF2) (Properdin factor B) [Cleaved into: Complement factor B Ba fragment; Complement factor B Bb fragment]	CFB BF BFD
8	A0A0C4DH67	IGKV1-8	No	Immunoglobulin kappa variable 1-8	IGKV1-8	0.00137	0.000821	0.00299	0.000631		0.00127	0.000566		0.00828	0.00446	0.000529			0.000493	0.00387		0.00598		0.00439	0.00155	0.0013	0.0016	0.00462	0.000981	0.00155	0.01	0.00912				0.01	0.02	0.02	0.01	0.01	0.01	0.01	0.02	0.01	0.00907			0.02
8	P20851	C4BPB	No	C4b-binding protein beta chain	C4BPB	0.00807	0.00489	0.00806	0.00573	0.00473	0.00449	0.00415	0.00603	0.00453	0.00778	0.00426	0.00699	0.00379	0.00671	0.00397	0.00261	0.00393	0.0033	0.00687	0.00613	0.00905	0.00362	0.00573	0.00582	0.00336	0.14	0.08	0.06	0.17	0.12	0.08	0.07	0.05	0.08	0.12	0.08	0.11	0.13	0.08	0.12	0.09	0.1	0.07	0.17
8	P0DP08	IGHV4-38-2	No	Immunoglobulin heavy variable 4-38-2	IGHV4-38-2																										0.01	0.00777		0.01					0.00761								0.00335	0.05	0.01
8	P09871	C1S	No	Complement C1s subcomponent (EC 3.4.21.42) (C1 esterase) (Complement component 1 subcomponent s) [Cleaved into: Complement C1s subcomponent heavy chain; Complement C1s subcomponent light chain]	C1S	0.03	0.00846	0.02	0.02	0.01	0.01	0.01	0.00996	0.01	0.02	0.01	0.02	0.0093	0.01	0.01	0.00855	0.01	0.00641	0.03	0.02	0.02	0.01	0.03	0.01	0.01	0.02	0.02	0.00195	0.03	0.01	0.00912	0.00893	0.00816	0.01	0.03	0.01	0.03	0.02	0.01	0.01	0.01	0.02	0.01	0.01
8	P06312	IGKV4-1	No	Immunoglobulin kappa variable 4-1 (Ig kappa chain V-IV region B17) (Ig kappa chain V-IV region JI) (Ig kappa chain V-IV region Len) (Ig kappa chain V-IV region STH)	IGKV4-1	0.21	0.12	0.27	0.22	0.16	0.06	0.18	0.08	0.21	0.35	0.11	0.19	0.07	0.15	0.12	0.11	0.08	0.02	0.19	0.16	0.13	0.09	0.23	0.12	0.17	0.58	0.54	0.22	0.7	0.96	0.76	0.72	0.82	0.51	0.22	0.25	0.32	0.54	0.33	0.46	0.52	0.22	0.28	0.74
8	P04003	C4BPA C4BP	No	C4b-binding protein alpha chain (C4bp) (Proline-rich protein) (PRP)	C4BPA C4BP	0.08	0.06	0.08	0.08	0.05	0.08	0.06	0.09	0.09	0.11	0.08	0.1	0.05	0.08	0.08	0.05	0.1	0.03	0.07	0.07	0.12	0.04	0.12	0.07	0.08	1.23	0.57	0.58	1.11	0.81	0.89	0.98	0.9	0.6	0.94	1.01	0.9	0.92	0.45	0.79	0.79	0.94	0.7	1.5
8	P03952	KLKB1 KLK3	No	Plasma kallikrein (EC 3.4.21.34) (Fletcher factor) (Kininogenin) (Plasma prekallikrein) (PKK) [Cleaved into: Plasma kallikrein heavy chain; Plasma kallikrein light chain]	KLKB1 KLK3	0.01	0.00368	0.00799	0.00894	0.01	0.00543	0.00766	0.00576	0.00657	0.00902	0.0042	0.01	0.00405	0.00412	0.00592	0.00378	0.00424	0.00376	0.01	0.00593	0.01	0.00425	0.01	0.00534	0.01	0.02	0.02	0.00325	0.01	0.01	0.01	0.01	0.01	0.02	0.01	0.00955	0.03	0.02	0.01	0.03	0.02	0.00854	0.01	0.0094
8	P02751	FN1	Yes	Fibronectin (FN) (Cold-insoluble globulin) (CIG) [Cleaved into: Anastellin; Ugl-Y1; Ugl-Y2; Ugl-Y3]	FN1 FN	0.11	0.03	0.17	0.07	0.06	0.05	0.07	0.03	0.11	0.08	0.04	0.09	0.06	0.03	0.04	0.04	0.08	0.03	0.07	0.05	0.06	0.05	0.07	0.05	0.05	0.98	0.78	0.8	0.62	0.83	0.65	0.64	0.64	0.02	0.31	0.05	0.39	0.29	0.19	0.1	0.41	0.19	0.34	0.6
8	P01877	IGHA2	No	Immunoglobulin heavy constant alpha 2 (Ig alpha-2 chain C region) (Ig alpha-2 chain C region BUT) (Ig alpha-2 chain C region LAN)	IGHA2															0.00108															0.11	0.02	0.01	0.01
8	P01742	IGHV1-69	No	Immunoglobulin heavy variable 1-69 (Ig heavy chain V-I region EU) (Ig heavy chain V-I region SIE) (Ig heavy chain V-I region WOL)	IGHV1-69	0.000909																								0.0026		0.000469	0.0068			0.00133		0.00301		0.00445							0.00164	0.00486	0.00475
8	P01714	IGLV3-19	No	Immunoglobulin lambda variable 3-19 (Ig lambda chain V-III region SH)	IGLV3-19	0.00417	0.01	0.03	0.04	0.00292	0.02	0.02	0.01	0.04	0.05	0.02	0.06	0.00471	0.02	0.02	0.03	0.00662	0.00788	0.00948	0.02	0.01	0.00672	0.01	0.04	0.02	0.00873	0.0049	0.00332	0.00896	0.00644	0.05	0.06	0.11	0.1	0.03	0.03	0.03	0.18	0.02	0.03	0.02	0.05	0.08	0.05
8	P01699	IGLV1-44	No	Immunoglobulin lambda variable 1-44 (Ig lambda chain V-I region MEM) (Ig lambda chain V-I region VOR)	IGLV1-44	0.02	0.01	0.01		0.01	0.00953	0.00729		0.01	0.01	0.02	0.02	0.01	0.01	0.01	0.00831		0.00363	0.01	0.02	0.01	0.00403	0.01		0.02	0.02	0.02		0.02	0.03		0.02	0.02	0.04	0.01	0.01	0.00751	0.00528	0.01			0.02	0.07	0.01
8	P01599	IGKV1-17	No	Immunoglobulin kappa variable 1-17 (Ig kappa chain V-I region Gal) (Ig kappa chain V-I region WEA)	IGKV1-17	0.02	0.01	0.02	0.01	0.01	0.01	0.02	0.01	0.03	0.02	0.01	0.03	0.01	0.00682	0.01	0.00897	0.00841	0.00304	0.01	0.01	0.01	0.00426	0.03	0.01	0.02	0.00787			0.03	0.02	0.02	0.04	0.03	0.00684		0.00912		0.01			0.00471		0.01	0.02
8	H7C0L5	ITIH4	No	Inter-alpha-trypsin inhibitor heavy chain H4 (Fragment)	ITIH4
8	G3V4F7	SRP54	No	Signal recognition particle 54 kDa protein	SRP54
8	C9JVG0	TF	No	Serotransferrin (Fragment)	TF
8	B9A064	IGLL5	No	Immunoglobulin lambda-like polypeptide 5 (G lambda-1) (Germline immunoglobulin lambda 1)	IGLL5	0.03	0.03	0.07	0.05	0.04	0.02	0.04	0.02	0.05	0.05	0.02	0.04	0.02	0.03	0.03	0.05	0.02	0.01	0.02	0.06	0.02	0.01	0.07	0.02	0.05	0.12	0.14	0.26	0.26	0.15	0.19	0.18	0.23	0.14	0.08	0.13	0.14	0.25	0.17	0.19	0.44	0.32	0.25	0.28
8	B1AKG0	CFHR1	No	Complement factor H-related protein 1	CFHR1
8	A2NJV5	IGKV2-29	No	Immunoglobulin kappa variable 2-29	IGKV2-29
8	A0A0G2JS06	IGLV5-39	No	Immunoglobulin lambda variable 5-39	IGLV5-39
8	A0A0C4DH73	IGKV1-12	No	Immunoglobulin kappa variable 1-12	IGKV1-12																										0.01	0.01		0.02	0.01	0.01	0.01	0.01	0.01		0.00741	0.00373	0.01	0.00473	0.00513	0.01	0.01	0.02	0.00926
8	A0A0B4J2B5	IGHV3OR16-9	No	Immunoglobulin heavy variable 3/OR16-9 (non-functional) (Fragment)	IGHV3OR16-9	0.00366		0.00655	0.00718	0.00696			0.00391	0.01	0.00358		0.01			0.00434	0.00232			0.00348	0.00465	0.00458	0.00118	0.00128		0.00261	0.00499			0.01	0.00956	0.00782	0.00824	0.01			0.00325	0.00229							0.01
8	A0A0B4J1X8	IGHV3-43	No	Immunoglobulin heavy variable 3-43	IGHV3-43	0.00254	0.000608	0.00408	0.00145	0.000644	0.00122	0.00301	0.00137	0.00742	0.00323	0.000764	0.000906	0.00358	0.00143	0.00153	0.00209	0.00114	0.000426		0.00166	0.0013	0.000533	0.00769		0.00127					0.07	0.0021	0.00371	0.00447	0.00828			0.00941	0.00419				0.00645
8	A0A0A0MT36	IGKV6D-21	No	Immunoglobulin kappa variable 6D-21	IGKV6D-21	0.00109	0.00133	0.00175	0.00173			0.000812	0.00229	0.00243	0.00154	0.000843			0.00282	0.00037	0.00242		0.00172	0.000581	0.00108	0.00144		0.00666	0.000381				0.0062	0.00701		0.01	0.02	0.02		0.00788	0.00152		0.0072	0.00393				0.00504
8	A0A0A0MS15	IGHV3-49	No	Immunoglobulin heavy variable 3-49	IGHV3-49	0.02	0.00915	0.02	0.01	0.01	0.00625	0.00853	0.00508	0.02	0.01	0.00496	0.01	0.00935	0.00711	0.00936	0.00835	0.00686	0.00139	0.01	0.00928	0.00717	0.00507	0.01	0.01	0.03	0.08	0.01	0.02	0.09	0.07	0.01	0.02	0.02	0.05	0.00475	0.02	0.00918	0.03	0.03	0.00979	0.00912	0.01	0.05	0.07
8	A0A0A0MRZ8	IGKV3D-11	No	Immunoglobulin kappa variable 3D-11	IGKV3D-11
8	A0A075B7F0	IGHV3OR16-10	No	Immunoglobulin heavy variable 3/OR16-10 (non-functional) (Fragment)	IGHV3OR16-10	0.000609								0.00109	0.00172						0.000809				0.000644					0.000906		0.00465
8	A0A075B7D8	IGHV3OR15-7	No	Immunoglobulin heavy variable 3/OR15-7 (pseudogene) (Fragment)	IGHV3OR15-7	0.0045	0.00339	0.00706	0.00688	0.00474	0.00472	0.00432	0.00172	0.00989	0.00525	0.00307	0.00722	0.00182	0.00205	0.00232	0.00164		0.000733	0.00161	0.00314	0.00177	0.0014	0.01	0.00243	0.00449				0.0076	0.00758	0.04	0.00373	0.00588			0.000889	0.00128	0.00261			0.00181	0.00296		0.05
8	A0A075B7D0	IGHV1OR15-1	No	Immunoglobulin heavy variable 1/OR15-1 (non-functional) (Fragment)	IGHV1OR15-1	0.01	0.0042	0.00645	0.00166	0.00388	0.0043		0.00481	0.01	0.01	0.0019	0.00446	0.00397	0.00484	0.00419	0.00259	0.00161	0.00403	0.00952	0.02	0.00669	0.00191	0.0073	0.00266	0.00877	0.01	0.03		0.03	0.02	0.01	0.01	0.00845	0.04	0.0023	0.00534	0.02	0.00373	0.00412	0.00575	0.02	0.03	0.00414	0.0058
8	A0A075B7B8	IGHV3OR16-12	No	Immunoglobulin heavy variable 3/OR16-12 (non-functional) (Fragment)	IGHV3OR16-12	0.01	0.00896	0.02	0.01	0.01	0.01	0.01	0.00769	0.03	0.02	0.01	0.02	0.00814	0.00787	0.01	0.01	0.00893	0.00484	0.00733	0.01	0.01	0.00554	0.02	0.00974	0.02	0.01	0.00307	0.02	0.01	0.00944	0.02	0.03	0.03	0.00528	0.00311	0.00349	0.00378	0.02	0.00713	0.00607	0.01	0.02		0.02
8	A0A075B6Q5	IGHV3-64	No	Immunoglobulin heavy variable 3-64	IGHV3-64																										0.01				0.00672	0.00582	0.00511	0.00438	0.00337	0.00341	0.01	0.00521	0.01		0.00136			0.00352	0.00706
8	A0A075B6I4	IGLV10-54	No	Immunoglobulin lambda variable 10-54	IGLV10-54																														0.22		0.04		0.07	0.08	0.35		0.01	0.07	0.22			0.12	0.23
8	Q9H257	CARD9	No	Caspase recruitment domain-containing protein 9 (hCARD9)	CARD9																										0.000138	0.00023	0.000854	0.00101	0.000584	0.00105		0.00106					0.00119						0.00045
8	Q8NBM4	UBAC2 PHGDHL1 PSEC0110	No	Ubiquitin-associated domain-containing protein 2 (UBA domain-containing protein 2) (Phosphoglycerate dehydrogenase-like protein 1)	UBAC2 PHGDHL1 PSEC0110
8	Q15848	ADIPOQ ACDC ACRP30 APM1 GBP28	No	Adiponectin (30 kDa adipocyte complement-related protein) (Adipocyte complement-related 30 kDa protein) (ACRP30) (Adipocyte, C1q and collagen domain-containing protein) (Adipose most abundant gene transcript 1 protein) (apM-1) (Gelatin-binding protein)	ADIPOQ ACDC ACRP30 APM1 GBP28	0.00329	0.000827	0.00139	0.00242	0.000405	0.00116	0.00176	0.000792	0.00462	0.00209	0.000564	0.00135	0.000395	0.000692	0.00128	0.00153		0.000818	0.00112	0.00124	0.000796	0.000387	0.00133	0.000485	0.00258				0.01	0.00452	0.00192	0.00402	0.00519	0.00623	0.00663	0.00816		0.00287		0.00146			0.00889
8	P80748	IGLV3-21	No	Immunoglobulin lambda variable 3-21 (Ig lambda chain V-III region LOI) (Ig lambda chain V-V region DEL) (Ig lambda chain V-VII region MOT)	IGLV3-21	0.02	0.00893	0.02		0.01	0.00782	0.00875	0.00742	0.02	0.00296	0.01		0.01	0.01	0.01	0.01	0.01		0.02	0.01		0.00647	0.02	0.00748	0.01									0.01		0.0086		0.00539	0.01			0.01	0.06	0.01
8	P15814	IGLL1 IGL1	No	Immunoglobulin lambda-like polypeptide 1 (CD179 antigen-like family member B) (Ig lambda-5) (Immunoglobulin omega polypeptide) (Immunoglobulin-related protein 14.1) (CD antigen CD179b)	IGLL1 IGL1	0.000685	0.000823	0.00309	0.00122			0.00132			0.00137	0.000805	0.00105		0.000725		0.000503		0.00076	0.00232	0.000508	0.000385	0.000505		0.000909	0.00107	0.0046	0.00674			0.00298	0.00418	0.00227	0.00288					0.000922		0.00222	0.00147
8	P0DP04	IGHV3-43D	No	Immunoglobulin heavy variable 3-43D	IGHV3-43D	0.02	0.0093	0.03	0.02	0.00828	0.01	0.02	0.01	0.06	0.02	0.01	0.02	0.02	0.01	0.00974	0.02	0.01	0.0071	0.00377	0.02	0.00752	0.01	0.03	0.01	0.01
8	P0C0L5	C4B CO4 CPAMD3; C4B_2	No	Complement C4-B (Basic complement C4) (C3 and PZP-like alpha-2-macroglobulin domain-containing protein 3) [Cleaved into: Complement C4 beta chain; Complement C4-B alpha chain; C4a anaphylatoxin; C4b-B; C4d-B; Complement C4 gamma chain]	C4B CO4 CPAMD3; C4B_2	0.08	0.04	0.13	0.08	0.06	0.07	0.13	0.04	0.1	0.16	0.12	0.1	0.03	0.11	0.12	0.05	0.06	0.03	0.24	0.08	0.14	0.07	0.21	0.07	0.09	0.45	0.25	0.42	0.44	0.32	0.25	0.21	0.19	0.12	0.24	0.14	0.33	0.2	0.09	0.27	0.17	0.21	0.18	0.2
8	P07225	PROS1 PROS	No	Vitamin K-dependent protein S	PROS1 PROS	0.01	0.01	0.01	0.01	0.01	0.01	0.01	0.0088	0.01	0.01	0.01	0.01	0.01	0.01	0.01	0.01	0.01	0.01	0.01	0.01	0.01	0.01	0.01	0.01	0.00692	0.09	0.05	0.06	0.13	0.09	0.1	0.1	0.08	0.07	0.11	0.07	0.1	0.1	0.05	0.07	0.06	0.08	0.07	0.17
8	P05156	CFI IF	No	Complement factor I (EC 3.4.21.45) (C3B/C4B inactivator) [Cleaved into: Complement factor I heavy chain; Complement factor I light chain]	CFI IF	0.02	0.01	0.02	0.01	0.01	0.01	0.01	0.00815	0.02	0.02	0.01	0.02	0.00747	0.01	0.01	0.01	0.01	0.00743	0.02	0.01	0.01	0.01	0.03	0.01	0.01	0.02	0.02	0.01	0.02	0.01	0.01	0.01	0.01	0.02	0.02	0.01	0.03	0.01	0.01	0.03	0.01	0.01	0.01	0.01
8	P04211	IGLV7-43	No	Immunoglobulin lambda variable 7-43 (Ig lambda chain V region 4A)	IGLV7-43	0.01	0.01	0.01	0.01	0.01	0.00693	0.00953	0.00999	0.01	0.01	0.00592	0.01	0.0099	0.00481	0.01	0.01	0.00925	0.00541	0.00918	0.01	0.00781	0.00359	0.01	0.01	0.01	0.00177					0.01	0.01	0.01	0.02	0.01	0.00688	0.00563	0.01	0.01	0.00636	0.01	0.04	0.02	0.01
8	P01721	IGLV6-57	No	Immunoglobulin lambda variable 6-57 (Ig lambda chain V-VI region AR) (Ig lambda chain V-VI region EB4) (Ig lambda chain V-VI region NIG-48) (Ig lambda chain V-VI region SUT) (Ig lambda chain V-VI region WLT)	IGLV6-57	0.00803	0.00336	0.00978	0.00962	0.00266	0.00465	0.00436	0.00269	0.01	0.00423	0.0039	0.01	0.01	0.00427	0.01	0.00458	0.00199		0.01	0.01	0.00257		0.00838	0.00372	0.00663
8	P01594	IGKV1-33	No	Immunoglobulin kappa variable 1-33 (Ig kappa chain V-I region AU) (Ig kappa chain V-I region Ka)	IGKV1-33	0.03	0.02	0.02	0.05	0.03	0.02	0.04	0.03	0.05	0.03	0.02	0.05	0.01	0.03	0.04	0.03	0.01	0.01	0.03	0.05	0.04	0.01	0.09	0.01	0.07	0.01	0.01	0.04	0.04	0.05	0.01	0.01	0.01	0.02	0.00782	0.01	0.00944	0.01	0.01	0.00685	0.01	0.0083	0.07	0.02
8	O60216	RAD21 HR21 KIAA0078 NXP1 SCC1	No	Double-strand-break repair protein rad21 homolog (hHR21) (Nuclear matrix protein 1) (NXP-1) (SCC1 homolog) [Cleaved into: 64-kDa C-terminal product (64-kDa carboxy-terminal product) (65-kDa carboxy-terminal product)]	RAD21 HR21 KIAA0078 NXP1 SCC1	0.00118	0.000571	0.000829	0.0004	0.00134	0.00092	0.000885	0.000229	0.00132	0.000711	0.000881	0.00122	0.00141	0.000653	0.000915	0.000752	0.00294	0.000824	0.000941	0.000994	0.00196	0.000662	0.000955	0.000638	0.00162
9	Q9Y530	OARD1 C6orf130 TARG1	No	ADP-ribose glycohydrolase OARD1 (O-acetyl-ADP-ribose deacetylase 1) (EC 3.5.1.-) (Terminal ADP-ribose protein glycohydrolase 1) ([Protein ADP-ribosylglutamate] hydrolase OARD1) (EC 3.2.2.-)	OARD1 C6orf130 TARG1
9	Q9Y3C4	TPRKB CGI-121 My019	No	EKC/KEOPS complex subunit TPRKB (PRPK-binding protein) (TP53RK-binding protein)	TPRKB CGI-121 My019
9	Q9UJW0	DCTN4	No	Dynactin subunit 4 (Dyn4) (Dynactin subunit p62)	DCTN4
9	Q9UBT2	UBA2 SAE2 UBLE1B HRIHFB2115	No	SUMO-activating enzyme subunit 2 (EC 2.3.2.-) (Anthracycline-associated resistance ARX) (Ubiquitin-like 1-activating enzyme E1B) (Ubiquitin-like modifier-activating enzyme 2)	UBA2 SAE2 UBLE1B HRIHFB2115
9	Q9UBQ0	VPS29 DC15 DC7 MDS007	No	Vacuolar protein sorting-associated protein 29 (hVPS29) (PEP11 homolog) (Vesicle protein sorting 29)	VPS29 DC15 DC7 MDS007
9	Q9UBB4	ATXN10 SCA10	No	Ataxin-10 (Brain protein E46 homolog) (Spinocerebellar ataxia type 10 protein)	ATXN10 SCA10																																0.000334	0.000274								0.00108
9	Q9NZU5	LMCD1	No	LIM and cysteine-rich domains protein 1 (Dyxin)	LMCD1
9	Q9NTI5	PDS5B APRIN AS3 KIAA0979	No	Sister chromatid cohesion protein PDS5 homolog B (Androgen-induced proliferation inhibitor) (Androgen-induced prostate proliferative shutoff-associated protein AS3)	PDS5B APRIN AS3 KIAA0979
9	Q9H1Y0	ATG5 APG5L ASP	No	Autophagy protein 5 (APG5-like) (Apoptosis-specific protein)	ATG5 APG5L ASP
9	Q9C005	DPY30	No	Protein dpy-30 homolog (Dpy-30-like protein) (Dpy-30L)	DPY30
9	Q9BY44	EIF2A CDA02 MSTP004 MSTP089	No	Eukaryotic translation initiation factor 2A (eIF-2A) (65 kDa eukaryotic translation initiation factor 2A) [Cleaved into: Eukaryotic translation initiation factor 2A, N-terminally processed]	EIF2A CDA02 MSTP004 MSTP089
9	Q9BWW4	SSBP3 SSDP SSDP1	No	Single-stranded DNA-binding protein 3 (Sequence-specific single-stranded-DNA-binding protein)	SSBP3 SSDP SSDP1
9	Q99829	CPNE1 CPN1	No	Copine-1 (Chromobindin 17) (Copine I)	CPNE1 CPN1		0.00219	7.02e-05		0.00137	0.00195	0.000862				0.0022		0.00444	0.00113	0.00155	0.00167	0.000212	0.00459	0.000381	0.000799		0.00283	5e-05	0.00336	0.000539
9	Q96L92	SNX27 KIAA0488 My014	No	Sorting nexin-27	SNX27 KIAA0488 My014
9	Q96JB2	COG3 SEC34	No	Conserved oligomeric Golgi complex subunit 3 (COG complex subunit 3) (Component of oligomeric Golgi complex 3) (Vesicle-docking protein SEC34 homolog) (p94)	COG3 SEC34
9	Q96C86	DCPS DCS1 HINT5 HSPC015	No	m7GpppX diphosphatase (EC 3.6.1.59) (DCS-1) (Decapping scavenger enzyme) (Hint-related 7meGMP-directed hydrolase) (Histidine triad nucleotide-binding protein 5) (Histidine triad protein member 5) (HINT-5) (Scavenger mRNA-decapping enzyme DcpS)	DCPS DCS1 HINT5 HSPC015
9	Q96A83	COL26A1 EMID2 EMU2	No	Collagen alpha-1(XXVI) chain (Alpha-1 type XXVI collagen) (EMI domain-containing protein 2) (Emilin and multimerin domain-containing protein 2) (Emu2)	COL26A1 EMID2 EMU2
9	Q969U7	PSMG2 HCCA3 PAC2 TNFSF5IP1	No	Proteasome assembly chaperone 2 (PAC-2) (Hepatocellular carcinoma-susceptibility protein 3) (Tumor necrosis factor superfamily member 5-induced protein 1)	PSMG2 HCCA3 PAC2 TNFSF5IP1
9	Q92878	RAD50	No	DNA repair protein RAD50 (hRAD50) (EC 3.6.-.-)	RAD50
9	Q8WYA6	CTNNBL1 C20orf33 PP8304	No	Beta-catenin-like protein 1 (Nuclear-associated protein) (NAP) (Testis development protein NYD-SP19)	CTNNBL1 C20orf33 PP8304
9	Q8NFH3	NUP43	No	Nucleoporin Nup43 (Nup107-160 subcomplex subunit Nup43) (p42)	NUP43
9	Q8N8S7	ENAH MENA	No	Protein enabled homolog	ENAH MENA
9	Q8IZQ5	SELENOH C11orf31 SELH	No	Selenoprotein H (SelH)	SELENOH C11orf31 SELH
9	Q8IYB7	DIS3L2 FAM6A	No	DIS3-like exonuclease 2 (hDIS3L2) (EC 3.1.13.-)	DIS3L2 FAM6A
9	Q86W50	METTL16 METT10D	No	RNA N6-adenosine-methyltransferase METTL16 (Methyltransferase 10 domain-containing protein) (Methyltransferase-like protein 16) (N6-adenosine-methyltransferase METTL16) (EC 2.1.1.348) (U6 small nuclear RNA (adenine-(43)-N(6))-methyltransferase) (EC 2.1.1.	METTL16 METT10D
9	Q7Z478	DHX29 DDX29	No	ATP-dependent RNA helicase DHX29 (EC 3.6.4.13) (DEAH box protein 29) (Nucleic acid helicase DDXx)	DHX29 DDX29
9	Q71U36	TUBA1A TUBA3	No	Tubulin alpha-1A chain (Alpha-tubulin 3) (Tubulin B-alpha-1) (Tubulin alpha-3 chain) [Cleaved into: Detyrosinated tubulin alpha-1A chain]	TUBA1A TUBA3	0.00059	0.02	0.00174	0.00166	0.00699	0.00815	0.00948	0.00608	0.000599	0.00151	0.01	0.00239	0.02	0.01	0.01	0.01	0.00742	0.03	0.00477	0.00343	0.00246	0.02	0.0062	0.02	0.00435		0.000865	0.00191
9	Q6ZMP0	THSD4 UNQ9334/PRO34005	No	Thrombospondin type-1 domain-containing protein 4 (A disintegrin and metalloproteinase with thrombospondin motifs-like protein 6) (ADAMTS-like protein 6) (ADAMTSL-6)	THSD4 UNQ9334/PRO34005
9	Q567U6	CCDC93	No	Coiled-coil domain-containing protein 93	CCDC93
9	Q16630	CPSF6 CFIM68	No	Cleavage and polyadenylation specificity factor subunit 6 (Cleavage and polyadenylation specificity factor 68 kDa subunit) (CPSF 68 kDa subunit) (Cleavage factor Im complex 68 kDa subunit) (CFIm68) (Pre-mRNA cleavage factor Im 68 kDa subunit) (Protein HPB	CPSF6 CFIM68
9	Q15785	TOMM34 URCC3	No	Mitochondrial import receptor subunit TOM34 (hTom34) (Translocase of outer membrane 34 kDa subunit)	TOMM34 URCC3
9	Q15393	SF3B3 KIAA0017 SAP130	No	Splicing factor 3B subunit 3 (Pre-mRNA-splicing factor SF3b 130 kDa subunit) (SF3b130) (STAF130) (Spliceosome-associated protein 130) (SAP 130)	SF3B3 KIAA0017 SAP130																										0.000543		0.000532	0.000429	0.000458			0.000127
9	Q15126	PMVK PMKI	No	Phosphomevalonate kinase (PMKase) (hPMK) (EC 2.7.4.2)	PMVK PMKI		0.00105			0.000504	0.000563					0.000386		0.000769	0.00137	0.000364	0.00028		0.00139		0.000392		0.00152		0.000449
9	Q02790	FKBP4 FKBP52	No	Peptidyl-prolyl cis-trans isomerase FKBP4 (PPIase FKBP4) (EC 5.2.1.8) (51 kDa FK506-binding protein) (FKBP51) (52 kDa FK506-binding protein) (52 kDa FKBP) (FKBP-52) (59 kDa immunophilin) (p59) (FK506-binding protein 4) (FKBP-4) (FKBP59) (HSP-binding immun	FKBP4 FKBP52																												0.000925
9	Q01995	TAGLN SM22 WS3-10	No	Transgelin (22 kDa actin-binding protein) (Protein WS3-10) (Smooth muscle protein 22-alpha) (SM22-alpha)	TAGLN SM22 WS3-10
9	P63279	UBE2I UBC9 UBCE9	No	SUMO-conjugating enzyme UBC9 (EC 2.3.2.-) (RING-type E3 SUMO transferase UBC9) (SUMO-protein ligase) (Ubiquitin carrier protein 9) (Ubiquitin carrier protein I) (Ubiquitin-conjugating enzyme E2 I) (Ubiquitin-protein ligase I) (p18)	UBE2I UBC9 UBCE9
9	P63261	ACTG1 ACTG	No	Actin, cytoplasmic 2 (Gamma-actin) [Cleaved into: Actin, cytoplasmic 2, N-terminally processed]	ACTG1 ACTG	0.0076	0.08	0.00632	0.00722	0.04	0.04	0.004	0.01	0.000711	0.01	0.04	0.0012	0.1	0.06	0.04	0.07	0.01	0.17	0.02	0.02	0.01	0.11	0.00129	0.08	0.02	0.18	0.48	1.73	0.16	0.5	0.22	0.16	0.19	0.00726	0.06	0.02	0.00815	0.00359	0.00955	0.00284	0.01	0.03	0.01	0.02
9	P61221	ABCE1 RLI RNASEL1 RNASELI RNS4I OK/SW-cl.40	No	ATP-binding cassette sub-family E member 1 (2'-5'-oligoadenylate-binding protein) (HuHP68) (RNase L inhibitor) (Ribonuclease 4 inhibitor) (RNS4I)	ABCE1 RLI RNASEL1 RNASELI RNS4I OK/SW-cl.40											9.87e-05		7.73e-05	0.000303	0.00162	0.000288						9.34e-05		0.000378
9	P60842	EIF4A1	Yes	Eukaryotic initiation factor 4A-I (eIF-4A-I) (eIF4A-I) (EC 3.6.4.13) (ATP-dependent RNA helicase eIF4A-1)	EIF4A1 DDX2A EIF4A		0.00476	6.25e-05		0.00158	0.00212	0.00279	0.000619		0.00107	0.00317	0.000447	0.00721	0.00312	0.00216	0.00618	0.000694	0.0078	0.000179	0.000534	0.00038	0.00631	0.000392	0.00378	0.00068	0.000264		0.01			0.00332	0.00218	0.0015
9	P55735	SEC13 D3S1231E SEC13A SEC13L1 SEC13R	No	Protein SEC13 homolog (GATOR complex protein SEC13) (SEC13-like protein 1) (SEC13-related protein)	SEC13 D3S1231E SEC13A SEC13L1 SEC13R		0.000835											0.002					0.0016				0.00226
9	P53582	METAP1 KIAA0094	No	Methionine aminopeptidase 1 (MAP 1) (MetAP 1) (EC 3.4.11.18) (Peptidase M 1)	METAP1 KIAA0094		0.000458									0.000118		0.000614			0.000137		0.00079				0.00103
9	P50991	CCT4	Yes	T-complex protein 1 subunit delta (TCP-1-delta) (CCT-delta) (Stimulator of TAR RNA-binding)	CCT4 CCTD SRB		0.0039	3.47e-05	4.86e-05	0.000588	0.00117	0.000456	0.00275		5.9e-05	0.00296	4.46e-05	0.00633	0.0023	0.00147	0.00369	0.00219	0.0044	0.000518	0.000475	0.000267	0.00432	5.9e-05	0.00284	0.000991			0.00291													0.000269		0.000169
9	P50914	RPL14	No	60S ribosomal protein L14 (CAG-ISL 7) (Large ribosomal subunit protein eL14)	RPL14
9	P49746	THBS3 TSP3	No	Thrombospondin-3	THBS3 TSP3																																										0.00289
9	P49736	MCM2 BM28 CCNL1 CDCL1 KIAA0030	No	DNA replication licensing factor MCM2 (EC 3.6.4.12) (Minichromosome maintenance protein 2 homolog) (Nuclear protein BM28)	MCM2 BM28 CCNL1 CDCL1 KIAA0030																													0.000575	0.000578
9	P47895	ALDH1A3 ALDH6	No	Aldehyde dehydrogenase family 1 member A3 (EC 1.2.1.36) (Aldehyde dehydrogenase 6) (Retinaldehyde dehydrogenase 3) (RALDH-3) (RalDH3)	ALDH1A3 ALDH6
9	P46781	RPS9	No	40S ribosomal protein S9 (Small ribosomal subunit protein uS4)	RPS9																																0.00415	0.00291
9	P46459	NSF	No	Vesicle-fusing ATPase (EC 3.6.4.6) (N-ethylmaleimide-sensitive fusion protein) (NEM-sensitive fusion protein) (Vesicular-fusion protein NSF)	NSF		0.000265		6.02e-05	8.6e-05	0.000109	0.000105	0.000132			0.0002		0.000568	0.000159	7.68e-05	0.000448	8.97e-05	0.00044			3.52e-05	0.000496		0.000537
9	P43490	NAMPT PBEF PBEF1	No	Nicotinamide phosphoribosyltransferase (NAmPRTase) (Nampt) (EC 2.4.2.12) (Pre-B-cell colony-enhancing factor 1) (Pre-B cell-enhancing factor) (Visfatin)	NAMPT PBEF PBEF1
9	P43243	MATR3 KIAA0723	No	Matrin-3	MATR3 KIAA0723
9	P35443	THBS4 TSP4	No	Thrombospondin-4	THBS4 TSP4																										0.00226	0.000198		0.000136		0.00123	0.00172	0.000387						0.000118					0.000598
9	P33993	MCM7 CDC47 MCM2	No	DNA replication licensing factor MCM7 (EC 3.6.4.12) (CDC47 homolog) (P1.1-MCM3)	MCM7 CDC47 MCM2
9	P28066	PSMA5	No	Proteasome subunit alpha type-5 (Macropain zeta chain) (Multicatalytic endopeptidase complex zeta chain) (Proteasome zeta chain)	PSMA5	0.000347	0.02	0.02	0.04		0.00389	0.00264	0.00218			0.00613	0.000408	0.00877	0.00574	0.00441	0.00499	0.00327	0.01	0.000732	0.000285	0.00142	0.00788		0.00601	0.00176			0.03													0.000797
9	P26373	RPL13 BBC1 OK/SW-cl.46	No	60S ribosomal protein L13 (Breast basic conserved protein 1) (Large ribosomal subunit protein eL13)	RPL13 BBC1 OK/SW-cl.46																										0.00215	0.000316	8.42e-05	0.000855	0.000464									0.00621
9	P26196	DDX6 HLR2 RCK	No	Probable ATP-dependent RNA helicase DDX6 (EC 3.6.4.13) (ATP-dependent RNA helicase p54) (DEAD box protein 6) (Oncogene RCK)	DDX6 HLR2 RCK																													5.88e-05
9	P25325	MPST TST2	No	3-mercaptopyruvate sulfurtransferase (MST) (EC 2.8.1.2)	MPST TST2		0.00245			0.000896	0.00148	0.0013	0.000464			0.00172		0.00328	0.00173	0.00184	0.00279	0.00101	0.00392	0.000307	0.000507	8.67e-05	0.00457		0.00229	0.000361			0.00256
9	P24928	POLR2A POLR2	No	DNA-directed RNA polymerase II subunit RPB1 (RNA polymerase II subunit B1) (EC 2.7.7.6) (DNA-directed RNA polymerase II subunit A) (DNA-directed RNA polymerase III largest subunit) (RNA-directed RNA polymerase II subunit RPB1) (EC 2.7.7.48)	POLR2A POLR2
9	P19387	POLR2C A-152E5.7	No	DNA-directed RNA polymerase II subunit RPB3 (RNA polymerase II subunit 3) (RNA polymerase II subunit B3) (DNA-directed RNA polymerase II 33 kDa polypeptide) (RPB33) (DNA-directed RNA polymerase II subunit C) (RPB31)	POLR2C A-152E5.7
9	P18621	RPL17	No	60S ribosomal protein L17 (60S ribosomal protein L23) (Large ribosomal subunit protein uL22) (PD-1)	RPL17
9	P14866	HNRNPL HNRPL P/OKcl.14	No	Heterogeneous nuclear ribonucleoprotein L (hnRNP L)	HNRNPL HNRPL P/OKcl.14																												0.00061													0.000247	0.00078
9	P13929	ENO3	No	Beta-enolase (EC 4.2.1.11) (2-phospho-D-glycerate hydro-lyase) (Enolase 3) (Muscle-specific enolase) (MSE) (Skeletal muscle enolase)	ENO3																												0.00157					0.000488
9	P13611	VCAN CSPG2	No	Versican core protein (Chondroitin sulfate proteoglycan core protein 2) (Chondroitin sulfate proteoglycan 2) (Glial hyaluronate-binding protein) (GHAP) (Large fibroblast proteoglycan) (PG-M)	VCAN CSPG2
9	P10644	PRKAR1A PKR1 PRKAR1 TSE1	No	cAMP-dependent protein kinase type I-alpha regulatory subunit (Tissue-specific extinguisher 1) (TSE1)	PRKAR1A PKR1 PRKAR1 TSE1	0.00186	0.02	0.00233	0.0017	0.00842	0.01	0.01	0.00927	0.00103	0.00252	0.01	0.0035	0.03	0.01	0.01	0.01	0.01	0.02	0.00498	0.00691	0.00518	0.01	0.00385	0.02	0.00698		0.000885	0.00868
9	P08133	ANXA6	Yes	Annexin A6 (67 kDa calelectrin) (Annexin VI) (Annexin-6) (Calphobindin-II) (CPB-II) (Chromobindin-20) (Lipocortin VI) (Protein III) (p68) (p70)	ANXA6 ANX6	0.000168	0.00042	0.000924		0.000345	0.000804		0.000914	0.000121	0.000589	0.000888		0.000995	0.000283	0.000417	6.54e-05	0.00119	0.00023		0.000923	0.00107	0.000702	0.000222	0.000576	0.000412		0.000524				0.000472					0.000279	0.000198	0.000271	0.00101				7.47e-05	8.34e-05
9	O94776	MTA2 MTA1L1 PID	No	Metastasis-associated protein MTA2 (Metastasis-associated 1-like 1) (MTA1-L1 protein) (p53 target protein in deacetylase complex)	MTA2 MTA1L1 PID																																						7.56e-05
9	O76094	SRP72	No	Signal recognition particle subunit SRP72 (SRP72) (Signal recognition particle 72 kDa protein)	SRP72																																				0.000105
9	O76021	RSL1D1 CATX11 CSIG PBK1 L12	No	Ribosomal L1 domain-containing protein 1 (CATX-11) (Cellular senescence-inhibited gene protein) (Protein PBK1)	RSL1D1 CATX11 CSIG PBK1 L12
9	O75643	SNRNP200 ASCC3L1 HELIC2 KIAA0788	No	U5 small nuclear ribonucleoprotein 200 kDa helicase (EC 3.6.4.13) (Activating signal cointegrator 1 complex subunit 3-like 1) (BRR2 homolog) (U5 snRNP-specific 200 kDa protein) (U5-200KD)	SNRNP200 ASCC3L1 HELIC2 KIAA0788																										0.000104			0.000206		0.000193										0.000126	0.000135
9	O60749	SNX2 TRG9	No	Sorting nexin-2 (Transformation-related gene 9 protein) (TRG-9)	SNX2 TRG9																0.000177		0.000135				0.000137		0.000144					0.000448					0.000297	0.00027			0.00021		0.000139
9	O60518	RANBP6	No	Ran-binding protein 6 (RanBP6)	RANBP6
9	O60343	TBC1D4 AS160 KIAA0603	No	TBC1 domain family member 4 (Akt substrate of 160 kDa) (AS160)	TBC1D4 AS160 KIAA0603
9	O43592	XPOT	No	Exportin-T (Exportin(tRNA)) (tRNA exportin)	XPOT
9	O43148	RNMT KIAA0398	No	mRNA cap guanine-N7 methyltransferase (EC 2.1.1.56) (RG7MT1) (mRNA (guanine-N(7))-methyltransferase) (mRNA cap methyltransferase) (hCMT1) (hMet) (hcm1p)	RNMT KIAA0398
9	D6R9P3	HNRNPAB	No	Heterogeneous nuclear ribonucleoprotein A/B	HNRNPAB
9	R4GNH3	PSMC3	No	26S proteasome regulatory subunit 6A	PSMC3
9	Q9Y6Y8	SEC23IP MSTP053	No	SEC23-interacting protein (p125)	SEC23IP MSTP053
9	Q9Y6X3	MAU2 KIAA0892 SCC4	No	MAU2 chromatid cohesion factor homolog (MAU-2) (Cohesin loading complex subunit SCC4 homolog)	MAU2 KIAA0892 SCC4
9	Q9Y6I4	USP3	No	Ubiquitin carboxyl-terminal hydrolase 3 (EC 3.4.19.12) (Deubiquitinating enzyme 3) (Ubiquitin thioesterase 3) (Ubiquitin-specific-processing protease 3)	USP3
9	Q9Y6G9	DYNC1LI1 DNCLI1	No	Cytoplasmic dynein 1 light intermediate chain 1 (LIC1) (Dynein light chain A) (DLC-A) (Dynein light intermediate chain 1, cytosolic)	DYNC1LI1 DNCLI1																												0.000392
9	Q9Y6E2	BZW2 HSPC028 MSTP017	No	Basic leucine zipper and W2 domain-containing protein 2	BZW2 HSPC028 MSTP017
9	Q9Y6E0	STK24 MST3 STK3	No	Serine/threonine-protein kinase 24 (EC 2.7.11.1) (Mammalian STE20-like protein kinase 3) (MST-3) (STE20-like kinase MST3) [Cleaved into: Serine/threonine-protein kinase 24 36 kDa subunit (Mammalian STE20-like protein kinase 3 N-terminal) (MST3/N); Serine/	STK24 MST3 STK3
9	Q9Y678	COPG1 COPG	No	Coatomer subunit gamma-1 (Gamma-1-coat protein) (Gamma-1-COP)	COPG1 COPG		0.00102		3.08e-05	0.000122	0.000289	0.000399				0.000386		0.000521	0.000754	0.000465	0.000745	0.000219	0.00089	8.19e-05		4.25e-05	0.000825		0.000676
9	Q9Y5X3	SNX5	No	Sorting nexin-5	SNX5
9	Q9Y5P6	GMPPB	No	Mannose-1-phosphate guanyltransferase beta (EC 2.7.7.13) (GDP-mannose pyrophosphorylase B) (GTP-mannose-1-phosphate guanylyltransferase beta)	GMPPB		0.000432				0.000397		0.00025			0.000766		0.000628	0.000659	0.000492	0.00061	0.000311	0.000983				0.000669		0.000675															6.87e-05
9	Q9Y5L0	TNPO3 IPO12	No	Transportin-3 (Importin-12) (Imp12) (Transportin-SR) (TRN-SR)	TNPO3 IPO12																											3.84e-05
9	Q9Y5K8	ATP6V1D ATP6M VATD	No	V-type proton ATPase subunit D (V-ATPase subunit D) (V-ATPase 28 kDa accessory protein) (Vacuolar proton pump subunit D)	ATP6V1D ATP6M VATD
9	Q9Y5K5	UCHL5 UCH37 AD-019 CGI-70	No	Ubiquitin carboxyl-terminal hydrolase isozyme L5 (UCH-L5) (EC 3.4.19.12) (Ubiquitin C-terminal hydrolase UCH37) (Ubiquitin thioesterase L5)	UCHL5 UCH37 AD-019 CGI-70
9	Q9Y5B9	SUPT16H FACT140 FACTP140	No	FACT complex subunit SPT16 (Chromatin-specific transcription elongation factor 140 kDa subunit) (FACT 140 kDa subunit) (FACTp140) (Facilitates chromatin transcription complex subunit SPT16) (hSPT16)	SUPT16H FACT140 FACTP140
9	Q9Y570	PPME1 PME1 PP2593 PRO0750	No	Protein phosphatase methylesterase 1 (PME-1) (EC 3.1.1.89)	PPME1 PME1 PP2593 PRO0750
9	Q9Y4P8	WIPI2 CGI-50	No	WD repeat domain phosphoinositide-interacting protein 2 (WIPI-2) (WIPI49-like protein 2)	WIPI2 CGI-50
9	Q9Y4P3	TBL2 WBSCR13 UNQ563/PRO1125	No	Transducin beta-like protein 2 (WS beta-transducin repeats protein) (WS-betaTRP) (Williams-Beuren syndrome chromosomal region 13 protein)	TBL2 WBSCR13 UNQ563/PRO1125																											0.000861	0.000455
9	Q9Y4P1	ATG4B APG4B AUTL1 KIAA0943	No	Cysteine protease ATG4B (EC 3.4.22.-) (AUT-like 1 cysteine endopeptidase) (Autophagin-1) (Autophagy-related cysteine endopeptidase 1) (Autophagy-related protein 4 homolog B) (hAPG4B)	ATG4B APG4B AUTL1 KIAA0943
9	Q9Y4G8	RAPGEF2 KIAA0313 NRAPGEP PDZGEF1	No	Rap guanine nucleotide exchange factor 2 (Cyclic nucleotide ras GEF) (CNrasGEF) (Neural RAP guanine nucleotide exchange protein) (nRap GEP) (PDZ domain-containing guanine nucleotide exchange factor 1) (PDZ-GEF1) (RA-GEF-1) (Ras/Rap1-associating GEF-1)	RAPGEF2 KIAA0313 NRAPGEP PDZGEF1
9	Q9Y4F1	FARP1 CDEP PLEKHC2	No	FERM, ARHGEF and pleckstrin domain-containing protein 1 (Chondrocyte-derived ezrin-like protein) (FERM, RhoGEF and pleckstrin domain-containing protein 1) (Pleckstrin homology domain-containing family C member 2) (PH domain-containing family C member 2)	FARP1 CDEP PLEKHC2																										0.000879
9	Q9Y4C2	TCAF1 FAM115A KIAA0738	No	TRPM8 channel-associated factor 1 (TRP channel-associated factor 1)	TCAF1 FAM115A KIAA0738
9	Q9Y3Z3	SAMHD1 MOP5	No	Deoxynucleoside triphosphate triphosphohydrolase SAMHD1 (dNTPase) (EC 3.1.5.-) (Dendritic cell-derived IFNG-induced protein) (DCIP) (Monocyte protein 5) (MOP-5) (SAM domain and HD domain-containing protein 1) (hSAMHD1)	SAMHD1 MOP5
9	Q9Y3U8	RPL36	No	60S ribosomal protein L36 (Large ribosomal subunit protein eL36)	RPL36
9	Q9Y3I0	RTCB C22orf28 HSPC117	No	RNA-splicing ligase RtcB homolog (EC 6.5.1.8) (3'-phosphate/5'-hydroxy nucleic acid ligase)	RTCB C22orf28 HSPC117																												0.000175			0.000712											0.000435
9	Q9Y3F4	STRAP MAWD UNRIP	No	Serine-threonine kinase receptor-associated protein (MAP activator with WD repeats) (UNR-interacting protein) (WD-40 repeat protein PT-WD)	STRAP MAWD UNRIP		0.0027	0.000177	9.4e-05	0.000394	0.00143	0.00175	0.000338	0.000359	0.000601	0.00314	0.000511	0.00336	0.00283	0.00296	0.00256	0.000325	0.00357	0.000278	6.64e-05	0.000158	0.00315		0.00313	0.000383										0.00121									0.00145
9	Q9Y3B4	SF3B6 SAP14 SF3B14 SF3B14A CGI-110 HSPC175 HT006	No	Splicing factor 3B subunit 6 (Pre-mRNA branch site protein p14) (SF3b 14 kDa subunit) (SF3B14a) (Spliceosome-associated protein, 14-kDa) (Splicing factor 3b, subunit 6, 14kDa)	SF3B6 SAP14 SF3B14 SF3B14A CGI-110 HSPC175 HT006
9	Q9Y3A5	SBDS CGI-97	No	Ribosome maturation protein SBDS (Shwachman-Bodian-Diamond syndrome protein)	SBDS CGI-97
9	Q9Y383	LUC7L2 CGI-59 CGI-74	No	Putative RNA-binding protein Luc7-like 2	LUC7L2 CGI-59 CGI-74
9	Q9Y333	LSM2 C6orf28 G7B	No	U6 snRNA-associated Sm-like protein LSm2 (Protein G7b) (Small nuclear ribonuclear protein D homolog) (snRNP core Sm-like protein Sm-x5)	LSM2 C6orf28 G7B
9	Q9Y316	MEMO1 C2orf4 MEMO NS5ATP7 CGI-27	No	Protein MEMO1 (C21orf19-like protein) (Hepatitis C virus NS5A-transactivated protein 7) (HCV NS5A-transactivated protein 7) (Mediator of ErbB2-driven cell motility 1) (Mediator of cell motility 1) (Memo-1)	MEMO1 C2orf4 MEMO NS5ATP7 CGI-27
9	Q9Y2X7	GIT1	No	ARF GTPase-activating protein GIT1 (ARF GAP GIT1) (Cool-associated and tyrosine-phosphorylated protein 1) (CAT-1) (CAT1) (G protein-coupled receptor kinase-interactor 1) (GRK-interacting protein 1) (p95-APP1)	GIT1		0.00061	2.46e-05		0.000139	0.000177	0.000332	2.34e-05			0.000436		0.0013	0.000384	0.000259	0.000825	4.57e-05	0.000635		2.49e-05		0.000666		0.000663	2.5e-05							0.000199
9	Q9Y2X3	NOP58 NOL5 NOP5 HSPC120	No	Nucleolar protein 58 (Nucleolar protein 5)	NOP58 NOL5 NOP5 HSPC120
9	Q9Y2V2	CARHSP1	No	Calcium-regulated heat-stable protein 1 (Calcium-regulated heat-stable protein of 24 kDa) (CRHSP-24)	CARHSP1
9	Q9Y2T2	AP3M1	No	AP-3 complex subunit mu-1 (AP-3 adaptor complex mu3A subunit) (Adaptor-related protein complex 3 subunit mu-1) (Mu-adaptin 3A) (Mu3A-adaptin)	AP3M1
9	Q9Y2S2	CRYL1 CRY	No	Lambda-crystallin homolog (EC 1.1.1.45) (L-gulonate 3-dehydrogenase) (Gul3DH)	CRYL1 CRY
9	Q9Y2L1	DIS3 KIAA1008 RRP44	No	Exosome complex exonuclease RRP44 (EC 3.1.13.-) (EC 3.1.26.-) (Protein DIS3 homolog) (Ribosomal RNA-processing protein 44)	DIS3 KIAA1008 RRP44
9	Q9Y295	DRG1 NEDD3	No	Developmentally-regulated GTP-binding protein 1 (DRG-1) (Neural precursor cell expressed developmentally down-regulated protein 3) (NEDD-3) (Translation factor GTPase DRG1) (TRAFAC GTPase DRG1) (EC 3.6.5.-)	DRG1 NEDD3																												0.00013
9	Q9Y285	FARSA FARS FARSL FARSLA	No	Phenylalanine--tRNA ligase alpha subunit (EC 6.1.1.20) (CML33) (Phenylalanyl-tRNA synthetase alpha subunit) (PheRS)	FARSA FARS FARSL FARSLA
9	Q9Y265	RUVBL1 INO80H NMP238 TIP49 TIP49A	No	RuvB-like 1 (EC 3.6.4.12) (49 kDa TATA box-binding protein-interacting protein) (49 kDa TBP-interacting protein) (54 kDa erythrocyte cytosolic protein) (ECP-54) (INO80 complex subunit H) (Nuclear matrix protein 238) (NMP 238) (Pontin 52) (TIP49a) (TIP60-a	RUVBL1 INO80H NMP238 TIP49 TIP49A		0.000201				0.000105					0.000235		0.000248	0.000219	0.000247	0.000293		0.000267				0.000194		0.000268						0.000773												0.000565
9	Q9Y263	PLAA PLAP	No	Phospholipase A-2-activating protein (PLA2P) (PLAP)	PLAA PLAP																																						0.000159			0.00103		0.0015
9	Q9Y230	RUVBL2 INO80J TIP48 TIP49B CGI-46	No	RuvB-like 2 (EC 3.6.4.12) (48 kDa TATA box-binding protein-interacting protein) (48 kDa TBP-interacting protein) (51 kDa erythrocyte cytosolic protein) (ECP-51) (INO80 complex subunit J) (Repressing pontin 52) (Reptin 52) (TIP49b) (TIP60-associated protei	RUVBL2 INO80J TIP48 TIP49B CGI-46		8.07e-05											0.000152		6.78e-05			8.04e-05				0.000127						0.000681					0.000298
9	Q9Y224	RTRAF C14orf166 CGI-99	No	RNA transcription, translation and transport factor protein (CLE7 homolog) (CLE) (hCLE)	RTRAF C14orf166 CGI-99
9	Q9UQE7	SMC3 BAM BMH CSPG6 SMC3L1	No	Structural maintenance of chromosomes protein 3 (SMC protein 3) (SMC-3) (Basement membrane-associated chondroitin proteoglycan) (Bamacan) (Chondroitin sulfate proteoglycan 6) (Chromosome-associated polypeptide) (hCAP)	SMC3 BAM BMH CSPG6 SMC3L1
9	Q9UQ80	PA2G4 EBP1	No	Proliferation-associated protein 2G4 (Cell cycle protein p38-2G4 homolog) (hG4-1) (ErbB3-binding protein 1)	PA2G4 EBP1		0.00234		7.86e-05	0.000271	0.000355	0.000339	0.000554			0.00119		0.00213	0.0019	0.00188	0.0019		0.00294		0.000126		0.00204		0.00217	0.000147			0.01
9	Q9UPU5	USP24 KIAA1057	No	Ubiquitin carboxyl-terminal hydrolase 24 (EC 3.4.19.12) (Deubiquitinating enzyme 24) (Ubiquitin thioesterase 24) (Ubiquitin-specific-processing protease 24)	USP24 KIAA1057																																								1.06e-05
9	Q9UPN9	TRIM33 KIAA1113 RFG7 TIF1G	No	E3 ubiquitin-protein ligase TRIM33 (EC 2.3.2.27) (Ectodermin homolog) (RET-fused gene 7 protein) (Protein Rfg7) (RING-type E3 ubiquitin transferase TRIM33) (Transcription intermediary factor 1-gamma) (TIF1-gamma) (Tripartite motif-containing protein 33)	TRIM33 KIAA1113 RFG7 TIF1G
9	Q9UP83	COG5 GOLTC1 GTC90	No	Conserved oligomeric Golgi complex subunit 5 (COG complex subunit 5) (13S Golgi transport complex 90 kDa subunit) (GTC-90) (Component of oligomeric Golgi complex 5) (Golgi transport complex 1)	COG5 GOLTC1 GTC90
9	Q9UNX3	RPL26L1 RPL26P1	No	60S ribosomal protein L26-like 1 (Large ribosomal subunit protein uL24-like 1)	RPL26L1 RPL26P1																														0.000744											0.01
9	Q9UNM6	PSMD13	No	26S proteasome non-ATPase regulatory subunit 13 (26S proteasome regulatory subunit RPN9) (26S proteasome regulatory subunit S11) (26S proteasome regulatory subunit p40.5)	PSMD13		0.0011	9.32e-05	5.34e-05	0.000442	0.000695	0.000263	0.000338		7.34e-05	0.000899		0.00128	0.000831	0.000507	0.00115	0.000291	0.00169	0.00021		0.000175	0.0016		0.000698	5.23e-05			0.00109																0.00028
9	Q9UNH7	SNX6	No	Sorting nexin-6 (TRAF4-associated factor 2) [Cleaved into: Sorting nexin-6, N-terminally processed]	SNX6		0.000318					0.000177				0.000164		0.000365	0.000484		0.000608	0.000114	0.000257				0.000337	0.000105	0.000363
9	Q9UN86	G3BP2 KIAA0660	No	Ras GTPase-activating protein-binding protein 2 (G3BP-2) (GAP SH3 domain-binding protein 2)	G3BP2 KIAA0660
9	Q9UMS4	PRPF19 NMP200 PRP19 SNEV	No	Pre-mRNA-processing factor 19 (EC 2.3.2.27) (Nuclear matrix protein 200) (PRP19/PSO4 homolog) (hPso4) (RING-type E3 ubiquitin transferase PRP19) (Senescence evasion factor)	PRPF19 NMP200 PRP19 SNEV
9	Q9ULX3	NOB1 ART4 NOB1P PSMD8BP1 MSTP158	No	RNA-binding protein NOB1 (EC 3.1.-.-) (Phosphorylation regulatory protein HP-10) (Protein ART-4)	NOB1 ART4 NOB1P PSMD8BP1 MSTP158
9	Q9ULT8	HECTD1 KIAA1131	No	E3 ubiquitin-protein ligase HECTD1 (EC 2.3.2.26) (E3 ligase for inhibin receptor) (EULIR) (HECT domain-containing protein 1) (HECT-type E3 ubiquitin transferase HECTD1)	HECTD1 KIAA1131
9	Q9ULC4	MCTS1 MCT1	No	Malignant T-cell-amplified sequence 1 (MCT-1) (Multiple copies T-cell malignancies)	MCTS1 MCT1
9	Q9ULC3	RAB23 HSPC137	No	Ras-related protein Rab-23	RAB23 HSPC137
9	Q9UL26	RAB22A RAB22	No	Ras-related protein Rab-22A (Rab-22)	RAB22A RAB22
9	Q9UKT8	FBXW2 FBW2 FWD2	No	F-box/WD repeat-containing protein 2 (F-box and WD-40 domain-containing protein 2) (Protein MD6)	FBXW2 FBW2 FWD2
9	Q9UKN8	GTF3C4	No	General transcription factor 3C polypeptide 4 (EC 2.3.1.48) (TF3C-delta) (Transcription factor IIIC 90 kDa subunit) (TFIIIC 90 kDa subunit) (TFIIIC90) (Transcription factor IIIC subunit delta)	GTF3C4
9	Q9UKM9	RALY HNRPCL2 P542	No	RNA-binding protein Raly (Autoantigen p542) (Heterogeneous nuclear ribonucleoprotein C-like 2) (hnRNP core protein C-like 2) (hnRNP associated with lethal yellow protein homolog)	RALY HNRPCL2 P542
9	Q9UKG1	APPL1 APPL DIP13A KIAA1428	No	DCC-interacting protein 13-alpha (Dip13-alpha) (Adapter protein containing PH domain, PTB domain and leucine zipper motif 1)	APPL1 APPL DIP13A KIAA1428	6.51e-05								0.000274				0.000118			0.00031		8.89e-05				0.000264
9	Q9UK45	LSM7	No	U6 snRNA-associated Sm-like protein LSm7	LSM7
9	Q9UJA5	TRMT6 KIAA1153 TRM6 CGI-09	No	tRNA (adenine(58)-N(1))-methyltransferase non-catalytic subunit TRM6 (mRNA methyladenosine-N(1)-methyltransferase non-catalytic subunit TRM6) (tRNA(m1A58)-methyltransferase subunit TRM6) (tRNA(m1A58)MTase subunit TRM6)	TRMT6 KIAA1153 TRM6 CGI-09
9	Q9UJ70	NAGK	No	N-acetyl-D-glucosamine kinase (N-acetylglucosamine kinase) (EC 2.7.1.59) (GlcNAc kinase)	NAGK																												0.01
9	Q9UID3	VPS51 ANG2 C11orf2 C11orf3 FFR PP5382	No	Vacuolar protein sorting-associated protein 51 homolog (Another new gene 2 protein) (Protein fat-free homolog)	VPS51 ANG2 C11orf2 C11orf3 FFR PP5382
9	Q9UIC8	LCMT1 LCMT CGI-68	No	Leucine carboxyl methyltransferase 1 (EC 2.1.1.233) (Protein-leucine O-methyltransferase) ([Phosphatase 2A protein]-leucine-carboxy methyltransferase 1)	LCMT1 LCMT CGI-68
9	Q9UIA9	XPO7 KIAA0745 RANBP16	No	Exportin-7 (Exp7) (Ran-binding protein 16)	XPO7 KIAA0745 RANBP16		0.000233											0.000324	0.000155		4.68e-05	7.18e-05	0.000143				0.000344		9.71e-05			7.63e-05
9	Q9UI36	DACH1 DACH	No	Dachshund homolog 1 (Dach1)	DACH1 DACH																										0.000727
9	Q9UI30	TRMT112 AD-001 HSPC152 HSPC170	No	Multifunctional methyltransferase subunit TRM112-like protein (tRNA methyltransferase 112 homolog)	TRMT112 AD-001 HSPC152 HSPC170
9	Q9UI26	IPO11 RANBP11	No	Importin-11 (Imp11) (Ran-binding protein 11) (RanBP11)	IPO11 RANBP11
9	Q9UI12	ATP6V1H CGI-11	No	V-type proton ATPase subunit H (V-ATPase subunit H) (Nef-binding protein 1) (NBP1) (Protein VMA13 homolog) (V-ATPase 50/57 kDa subunits) (Vacuolar proton pump subunit H) (Vacuolar proton pump subunit SFD)	ATP6V1H CGI-11
9	Q9UHY1	NRBP1 BCON3 NRBP	No	Nuclear receptor-binding protein	NRBP1 BCON3 NRBP		0.00117				0.000526	0.000487				0.000423		0.00143	0.00104	0.000461	0.000855		0.00173	0.000204			0.0013		0.000806
9	Q9UHJ6	SHPK CARKL	No	Sedoheptulokinase (SHK) (EC 2.7.1.14) (Carbohydrate kinase-like protein)	SHPK CARKL
9	Q9UHB9	SRP68	No	Signal recognition particle subunit SRP68 (SRP68) (Signal recognition particle 68 kDa protein)	SRP68																												0.000111
9	Q9UGI8	TES	No	Testin (TESS)	TES
9	Q9UG63	ABCF2 HUSSY-18	No	ATP-binding cassette sub-family F member 2 (Iron-inhibited ABC transporter 2)	ABCF2 HUSSY-18
9	Q9UEY8	ADD3 ADDL	No	Gamma-adducin (Adducin-like protein 70)	ADD3 ADDL		0.000424			0.000154	0.00019					0.000159	0.000132	0.000484	0.000539		0.000386	0.0003	0.000509			3.57e-05	0.000138		0.000613
9	Q9UBU9	NXF1 TAP	No	Nuclear RNA export factor 1 (Tip-associated protein) (Tip-associating protein) (mRNA export factor TAP)	NXF1 TAP
9	Q9UBQ7	GRHPR GLXR MSTP035	No	Glyoxylate reductase/hydroxypyruvate reductase (EC 1.1.1.79) (EC 1.1.1.81)	GRHPR GLXR MSTP035		0.00171	0.000217		0.00137	0.00128		0.00108		4.67e-05	0.00207		0.00266	0.00127	0.00195	0.00253	0.000109	0.00241	8.96e-05	0.00101		0.00293	0.000289	0.00249	0.000522
9	Q9UBQ5	EIF3K EIF3S12 ARG134 HSPC029 MSTP001 PTD001	No	Eukaryotic translation initiation factor 3 subunit K (eIF3k) (Eukaryotic translation initiation factor 3 subunit 12) (Muscle-specific gene M9 protein) (PLAC-24) (eIF-3 p25) (eIF-3 p28)	EIF3K EIF3S12 ARG134 HSPC029 MSTP001 PTD001
9	Q9UBN7	HDAC6 KIAA0901 JM21	No	Histone deacetylase 6 (HD6) (EC 3.5.1.98) (Tubulin-lysine deacetylase HDAC6) (EC 3.5.1.-)	HDAC6 KIAA0901 JM21		0.000174				0.00013	0.000124						0.000203		0.000159	0.000256		0.000249				0.00036		0.000296																	0.000194
9	Q9UBL3	ASH2L ASH2L1	No	Set1/Ash2 histone methyltransferase complex subunit ASH2 (ASH2-like protein)	ASH2L ASH2L1
9	Q9UBI1	COMMD3 BUP C10orf8	No	COMM domain-containing protein 3 (Protein Bup) (Protein PIL)	COMMD3 BUP C10orf8
9	Q9UBG0	MRC2 CLEC13E ENDO180 KIAA0709 UPARAP	No	C-type mannose receptor 2 (C-type lectin domain family 13 member E) (Endocytic receptor 180) (Macrophage mannose receptor 2) (Urokinase-type plasminogen activator receptor-associated protein) (UPAR-associated protein) (Urokinase receptor-associated protei	MRC2 CLEC13E ENDO180 KIAA0709 UPARAP
9	Q9UBF2	COPG2	No	Coatomer subunit gamma-2 (Gamma-2-coat protein) (Gamma-2-COP)	COPG2																																											0.000155
9	Q9UBE0	SAE1 AOS1 SUA1 UBLE1A	No	SUMO-activating enzyme subunit 1 (Ubiquitin-like 1-activating enzyme E1A) [Cleaved into: SUMO-activating enzyme subunit 1, N-terminally processed]	SAE1 AOS1 SUA1 UBLE1A
9	Q9UBB6	NCDN KIAA0607	No	Neurochondrin	NCDN KIAA0607
9	Q9P2R3	ANKFY1 ANKHZN KIAA1255	No	Rabankyrin-5 (Rank-5) (Ankyrin repeat and FYVE domain-containing protein 1) (Ankyrin repeats hooked to a zinc finger motif)	ANKFY1 ANKHZN KIAA1255
9	Q9P2J5	LARS1 KIAA1352 LARS	No	Leucine--tRNA ligase, cytoplasmic (EC 6.1.1.4) (Leucyl-tRNA synthetase) (LeuRS)	LARS1 KIAA1352 LARS																												0.0012
9	Q9P2I0	CPSF2 CPSF100 KIAA1367	No	Cleavage and polyadenylation specificity factor subunit 2 (Cleavage and polyadenylation specificity factor 100 kDa subunit) (CPSF 100 kDa subunit)	CPSF2 CPSF100 KIAA1367
9	Q9P2B2	PTGFRN CD9P1 EWIF FPRP KIAA1436	No	Prostaglandin F2 receptor negative regulator (CD9 partner 1) (CD9P-1) (Glu-Trp-Ile EWI motif-containing protein F) (EWI-F) (Prostaglandin F2-alpha receptor regulatory protein) (Prostaglandin F2-alpha receptor-associated protein) (CD antigen CD315)	PTGFRN CD9P1 EWIF FPRP KIAA1436
9	Q9P287	BCCIP TOK1	No	BRCA2 and CDKN1A-interacting protein (P21- and CDK-associated protein 1) (Protein TOK-1)	BCCIP TOK1
9	Q9P258	RCC2 KIAA1470 TD60	No	Protein RCC2 (RCC1-like protein TD-60) (Telophase disk protein of 60 kDa)	RCC2 KIAA1470 TD60																											0.000367				0.000386		0.000389										0.000865
9	Q9P0M6	MACROH2A2 H2AFY2	No	Core histone macro-H2A.2 (Histone macroH2A2) (mH2A2)	MACROH2A2 H2AFY2
9	Q9P0K7	RAI14 KIAA1334 NORPEG	No	Ankycorbin (Ankyrin repeat and coiled-coil structure-containing protein) (Novel retinal pigment epithelial cell protein) (Retinoic acid-induced protein 14)	RAI14 KIAA1334 NORPEG
9	Q9P016	THYN1 THY28 HSPC144 MDS012 My0054	No	Thymocyte nuclear protein 1 (Thymocyte protein Thy28)	THYN1 THY28 HSPC144 MDS012 My0054
9	Q9P000	COMMD9 HSPC166	No	COMM domain-containing protein 9	COMMD9 HSPC166
9	Q9NZB2	FAM120A C9orf10 KIAA0183 OSSA	No	Constitutive coactivator of PPAR-gamma-like protein 1 (Oxidative stress-associated Src activator) (Protein FAM120A)	FAM120A C9orf10 KIAA0183 OSSA
9	Q9NZ32	ACTR10 ACTR11 ARP11	No	Actin-related protein 10 (Actin-related protein 11) (hARP11)	ACTR10 ACTR11 ARP11		0.000158											0.00045	0.000135	0.000119	0.00026						0.000182
9	Q9NY12	GAR1 NOLA1	No	H/ACA ribonucleoprotein complex subunit 1 (Nucleolar protein family A member 1) (snoRNP protein GAR1)	GAR1 NOLA1
9	Q9NXR7	BABAM2 BRCC45 BRE	No	BRISC and BRCA1-A complex member 2 (BRCA1-A complex subunit BRE) (BRCA1/BRCA2-containing complex subunit 45) (Brain and reproductive organ-expressed protein)	BABAM2 BRCC45 BRE
9	Q9NX08	COMMD8 MDS022	No	COMM domain-containing protein 8	COMMD8 MDS022
9	Q9NWX6	THG1L ICF45	No	Probable tRNA(His) guanylyltransferase (EC 2.7.7.79) (Induced in high glucose-1) (IHG-1) (Interphase cytoplasmic foci protein 45) (tRNA-histidine guanylyltransferase)	THG1L ICF45
9	Q9NWU2	GID8 C20orf11 TWA1	No	Glucose-induced degradation protein 8 homolog (Two hybrid-associated protein 1 with RanBPM) (Twa1)	GID8 C20orf11 TWA1
9	Q9NWT1	PAK1IP1 PIP1 WDR84	No	p21-activated protein kinase-interacting protein 1 (PAK/PLC-interacting protein 1) (hPIP1) (PAK1-interacting protein 1) (WD repeat-containing protein 84)	PAK1IP1 PIP1 WDR84
9	Q9NW64	RBM22 ZC3H16 199G4	No	Pre-mRNA-splicing factor RBM22 (RNA-binding motif protein 22) (Zinc finger CCCH domain-containing protein 16)	RBM22 ZC3H16 199G4
9	Q9NVE7	PANK4	No	4'-phosphopantetheine phosphatase (EC 3.1.3.-) (Inactive pantothenic acid kinase 4) (hPanK4)	PANK4
9	Q9NVD7	PARVA MXRA2	No	Alpha-parvin (Actopaxin) (CH-ILKBP) (Calponin-like integrin-linked kinase-binding protein) (Matrix-remodeling-associated protein 2)	PARVA MXRA2
9	Q9NV70	EXOC1 SEC3 SEC3L1 BM-012	No	Exocyst complex component 1 (Exocyst complex component Sec3)	EXOC1 SEC3 SEC3L1 BM-012		9.01e-05											0.000157			9.78e-05		0.000135				0.000101
9	Q9NUU7	DDX19A DDX19L	No	ATP-dependent RNA helicase DDX19A (EC 3.6.4.13) (DDX19-like protein) (DEAD box protein 19A)	DDX19A DDX19L
9	Q9NUD5	ZCCHC3 C20orf99	No	Zinc finger CCHC domain-containing protein 3	ZCCHC3 C20orf99																											0.000465
9	Q9NTK5	OLA1 GTPBP9 PRO2455 PTD004	No	Obg-like ATPase 1 (DNA damage-regulated overexpressed in cancer 45) (DOC45) (GTP-binding protein 9)	OLA1 GTPBP9 PRO2455 PTD004	0.000406	0.00167	3.65e-05	3.78e-05	7.47e-05	0.000727	0.000934	0.000292			0.00123	3.53e-05	0.0029	0.00109	0.000907	0.00252	0.000424	0.00371		0.000471		0.00341		0.0015	0.000328																		0.000145
9	Q9NT62	ATG3 APG3 APG3L	No	Ubiquitin-like-conjugating enzyme ATG3 (EC 2.3.2.-) (Autophagy-related protein 3) (APG3-like) (hApg3) (Protein PC3-96)	ATG3 APG3 APG3L
9	Q9NSD9	FARSB FARSLB FRSB HSPC173	No	Phenylalanine--tRNA ligase beta subunit (EC 6.1.1.20) (Phenylalanyl-tRNA synthetase beta subunit) (PheRS)	FARSB FARSLB FRSB HSPC173																																									0.00173	0.000452
9	Q9NRW7	VPS45 VPS45A VPS45B	No	Vacuolar protein sorting-associated protein 45 (h-VPS45) (hlVps45)	VPS45 VPS45A VPS45B
9	Q9NRF8	CTPS2	No	CTP synthase 2 (EC 6.3.4.2) (CTP synthetase 2) (UTP--ammonia ligase 2)	CTPS2																												0.00172
9	Q9NR56	MBNL1 EXP KIAA0428 MBNL	No	Muscleblind-like protein 1 (Triplet-expansion RNA-binding protein)	MBNL1 EXP KIAA0428 MBNL
9	Q9NR50	EIF2B3	No	Translation initiation factor eIF-2B subunit gamma (eIF-2B GDP-GTP exchange factor subunit gamma)	EIF2B3
9	Q9NR45	NANS SAS	No	Sialic acid synthase (N-acetylneuraminate synthase) (EC 2.5.1.56) (N-acetylneuraminate-9-phosphate synthase) (EC 2.5.1.57) (N-acetylneuraminic acid phosphate synthase) (N-acetylneuraminic acid synthase)	NANS SAS																																							0.000156
9	Q9NR30	DDX21	No	Nucleolar RNA helicase 2 (EC 3.6.4.13) (DEAD box protein 21) (Gu-alpha) (Nucleolar RNA helicase Gu) (Nucleolar RNA helicase II) (RH II/Gu)	DDX21
9	Q9NR19	ACSS2 ACAS2	No	Acetyl-coenzyme A synthetase, cytoplasmic (EC 6.2.1.1) (Acetate--CoA ligase) (Acetyl-CoA synthetase) (ACS) (AceCS) (Acetyl-CoA synthetase 1) (AceCS1) (Acyl-CoA synthetase short-chain family member 2) (Acyl-activating enzyme) (Propionate--CoA ligase) (EC 6	ACSS2 ACAS2
9	Q9NQW7	XPNPEP1 XPNPEPL XPNPEPL1	No	Xaa-Pro aminopeptidase 1 (EC 3.4.11.9) (Aminoacylproline aminopeptidase) (Cytosolic aminopeptidase P) (Soluble aminopeptidase P) (sAmp) (X-Pro aminopeptidase 1) (X-prolyl aminopeptidase 1, soluble)	XPNPEP1 XPNPEPL XPNPEPL1		0.000689			0.000121	0.000201	0.000298				0.000676	2.56e-05	0.00104	0.000686	0.000604	0.000801	0.000218	0.000811				0.000783		0.000579						0.000556
9	Q9NQT5	EXOSC3 RRP40 CGI-102	No	Exosome complex component RRP40 (Exosome component 3) (Ribosomal RNA-processing protein 40) (p10)	EXOSC3 RRP40 CGI-102																												0.0034
9	Q9NQT4	EXOSC5 CML28 RRP46	No	Exosome complex component RRP46 (Chronic myelogenous leukemia tumor antigen 28) (Exosome component 5) (Ribosomal RNA-processing protein 46) (p12B)	EXOSC5 CML28 RRP46
9	Q9NQ88	TIGAR C12orf5	No	Fructose-2,6-bisphosphatase TIGAR (EC 3.1.3.46) (TP53-induced glycolysis and apoptosis regulator) (TP53-induced glycolysis regulatory phosphatase)	TIGAR C12orf5																												0.000345
9	Q9NPQ8	RIC8A	No	Synembryn-A (Protein Ric-8A)	RIC8A
9	Q9NPF4	OSGEP GCPL1	No	Probable tRNA N6-adenosine threonylcarbamoyltransferase (EC 2.3.1.234) (N6-L-threonylcarbamoyladenine synthase) (t(6)A synthase) (O-sialoglycoprotein endopeptidase) (hOSGEP) (t(6)A37 threonylcarbamoyladenosine biosynthesis protein OSGEP) (tRNA threonylcar	OSGEP GCPL1
9	Q9HCN4	GPN1 MBDIN RPAP4 XAB1 HUSSY-23	No	GPN-loop GTPase 1 (EC 3.6.5.-) (MBD2-interacting protein) (MBDin) (RNAPII-associated protein 4) (XPA-binding protein 1)	GPN1 MBDIN RPAP4 XAB1 HUSSY-23
9	Q9HC35	EML4 C2orf2 EMAPL4	No	Echinoderm microtubule-associated protein-like 4 (EMAP-4) (Restrictedly overexpressed proliferation-associated protein) (Ropp 120)	EML4 C2orf2 EMAPL4																											0.000534
9	Q9HB07	MYG1 C12orf10	No	MYG1 exonuclease (EC 3.1.-.-)	MYG1 C12orf10
9	Q9HAV4	XPO5 KIAA1291 RANBP21	No	Exportin-5 (Exp5) (Ran-binding protein 21)	XPO5 KIAA1291 RANBP21																										0.00013				0.00105	0.000203		0.00122								0.000259
9	Q9HA64	FN3KRP	No	Ketosamine-3-kinase (EC 2.7.1.172) (Fructosamine-3-kinase-related protein) (FN3K-RP) (FN3K-related protein) (Protein-psicosamine 3-kinase FN3KRP) (EC 2.7.1.-)	FN3KRP
9	Q9H9T3	ELP3	No	Elongator complex protein 3 (hELP3) (Protein lysine acetyltransferase ELP3) (EC 2.3.1.-) (tRNA uridine(34) acetyltransferase) (EC 2.3.1.-)	ELP3
9	Q9H9Q2	COPS7B CSN7B	No	COP9 signalosome complex subunit 7b (SGN7b) (Signalosome subunit 7b) (JAB1-containing signalosome subunit 7b)	COPS7B CSN7B																																					0.000703	0.00031		0.000693		0.000791
9	Q9H9E3	COG4	No	Conserved oligomeric Golgi complex subunit 4 (COG complex subunit 4) (Component of oligomeric Golgi complex 4)	COG4
9	Q9H9A5	CNOT10	No	CCR4-NOT transcription complex subunit 10	CNOT10
9	Q9H8M7	MINDY3 C10orf97 CARP DERP5 FAM188A MSTP126 My042	No	Ubiquitin carboxyl-terminal hydrolase MINDY-3 (EC 3.4.19.12) (Dermal papilla-derived protein 5) (Deubiquitinating enzyme MINDY-3) (Protein CARP)	MINDY3 C10orf97 CARP DERP5 FAM188A MSTP126 My042
9	Q9H832	UBE2Z HOYS7	No	Ubiquitin-conjugating enzyme E2 Z (EC 2.3.2.23) (E2 ubiquitin-conjugating enzyme Z) (Uba6-specific E2 conjugating enzyme 1) (Use1) (Ubiquitin carrier protein Z) (Ubiquitin-protein ligase Z)	UBE2Z HOYS7
9	Q9H7D7	WDR26 CDW2 MIP2 PRO0852	No	WD repeat-containing protein 26 (CUL4- and DDB1-associated WDR protein 2) (Myocardial ischemic preconditioning up-regulated protein 2)	WDR26 CDW2 MIP2 PRO0852																											0.000293							0.000329								0.000313
9	Q9H4A4	RNPEP APB	No	Aminopeptidase B (AP-B) (EC 3.4.11.6) (Arginine aminopeptidase) (Arginyl aminopeptidase)	RNPEP APB
9	Q9H3P2	NELFA WHSC2 P/OKcl.15	No	Negative elongation factor A (NELF-A) (Wolf-Hirschhorn syndrome candidate 2 protein)	NELFA WHSC2 P/OKcl.15
9	Q9H3K6	BOLA2 BOLA2A My016; BOLA2B	No	BolA-like protein 2	BOLA2 BOLA2A My016; BOLA2B
9	Q9H2U1	DHX36 DDX36 KIAA1488 MLEL1 RHAU	No	ATP-dependent DNA/RNA helicase DHX36 (EC 3.6.4.12) (EC 3.6.4.13) (DEAD/H box polypeptide 36) (DEAH-box protein 36) (G4-resolvase-1) (G4R1) (MLE-like protein 1) (RNA helicase associated with AU-rich element protein)	DHX36 DDX36 KIAA1488 MLEL1 RHAU
9	Q9H2P9	DPH5 AD-018 CGI-30 HSPC143 NPD015	No	Diphthine methyl ester synthase (EC 2.1.1.314) (Diphthamide biosynthesis methyltransferase)	DPH5 AD-018 CGI-30 HSPC143 NPD015
9	Q9H270	VPS11 RNF108 PP3476	No	Vacuolar protein sorting-associated protein 11 homolog (hVPS11) (RING finger protein 108)	VPS11 RNF108 PP3476
9	Q9H269	VPS16	No	Vacuolar protein sorting-associated protein 16 homolog (hVPS16)	VPS16
9	Q9H1Z4	WDR13	No	WD repeat-containing protein 13	WDR13
9	Q9H1B7	IRF2BPL C14orf4 EAP1 KIAA1865 My039	No	Probable E3 ubiquitin-protein ligase IRF2BPL (EC 2.3.2.27) (Enhanced at puberty protein 1) (Interferon regulatory factor 2-binding protein-like)	IRF2BPL C14orf4 EAP1 KIAA1865 My039
9	Q9H0D6	XRN2	No	5'-3' exoribonuclease 2 (EC 3.1.13.-) (DHM1-like protein) (DHP protein)	XRN2
9	Q9H0C8	ILKAP	No	Integrin-linked kinase-associated serine/threonine phosphatase 2C (ILKAP) (EC 3.1.3.16)	ILKAP
9	Q9H0B6	KLC2	No	Kinesin light chain 2 (KLC 2)	KLC2
9	Q9H0A8	COMMD4	No	COMM domain-containing protein 4	COMMD4
9	Q9GZZ9	UBA5 UBE1DC1	No	Ubiquitin-like modifier-activating enzyme 5 (Ubiquitin-activating enzyme 5) (ThiFP1) (UFM1-activating enzyme) (Ubiquitin-activating enzyme E1 domain-containing protein 1)	UBA5 UBE1DC1
9	Q9GZZ1	NAA50 MAK3 NAT13 NAT5	No	N-alpha-acetyltransferase 50 (hNaa50p) (EC 2.3.1.258) (N-acetyltransferase 13) (N-acetyltransferase 5) (hNAT5) (N-acetyltransferase san homolog) (hSAN) (N-epsilon-acetyltransferase 50) (EC 2.3.1.-) (NatE catalytic subunit)	NAA50 MAK3 NAT13 NAT5
9	Q9C0J8	WDR33 WDC146	No	pre-mRNA 3' end processing protein WDR33 (WD repeat-containing protein 33) (WD repeat-containing protein of 146 kDa)	WDR33 WDC146
9	Q9C0E2	XPO4 KIAA1721	No	Exportin-4 (Exp4)	XPO4 KIAA1721
9	Q9C0B1	FTO KIAA1752	No	Alpha-ketoglutarate-dependent dioxygenase FTO (Fat mass and obesity-associated protein) (U6 small nuclear RNA (2'-O-methyladenosine-N(6)-)-demethylase FTO) (EC 1.14.11.-) (U6 small nuclear RNA N(6)-methyladenosine-demethylase FTO) (EC 1.14.11.-) (mRNA (2'	FTO KIAA1752
9	Q9C035	TRIM5 RNF88	No	Tripartite motif-containing protein 5 (EC 2.3.2.27) (RING finger protein 88) (RING-type E3 ubiquitin transferase TRIM5)	TRIM5 RNF88
9	Q9BZK7	TBL1XR1 IRA1 TBLR1	No	F-box-like/WD repeat-containing protein TBL1XR1 (Nuclear receptor corepressor/HDAC3 complex subunit TBLR1) (TBL1-related protein 1) (Transducin beta-like 1X-related protein 1)	TBL1XR1 IRA1 TBLR1
9	Q9BZH6	WDR11 BRWD2 KIAA1351 WDR15	No	WD repeat-containing protein 11 (Bromodomain and WD repeat-containing protein 2) (WD repeat-containing protein 15)	WDR11 BRWD2 KIAA1351 WDR15
9	Q9BZG1	RAB34 RAB39 RAH	No	Ras-related protein Rab-34 (Ras-related protein Rab-39) (Ras-related protein Rah)	RAB34 RAB39 RAH																																				0.000808		0.000329
9	Q9BYV8	CEP41 TSGA14	No	Centrosomal protein of 41 kDa (Cep41) (Testis-specific gene A14 protein)	CEP41 TSGA14
9	Q9BY77	POLDIP3 KIAA1649 PDIP46	No	Polymerase delta-interacting protein 3 (46 kDa DNA polymerase delta interaction protein) (p46) (S6K1 Aly/REF-like target) (SKAR)	POLDIP3 KIAA1649 PDIP46
9	Q9BY32	ITPA C20orf37 My049 OK/SW-cl.9	No	Inosine triphosphate pyrophosphatase (ITPase) (Inosine triphosphatase) (EC 3.6.1.9) (Non-canonical purine NTP pyrophosphatase) (Non-standard purine NTP pyrophosphatase) (Nucleoside-triphosphate diphosphatase) (Nucleoside-triphosphate pyrophosphatase) (NTP	ITPA C20orf37 My049 OK/SW-cl.9																																				0.12					0.00119		0.00152
9	Q9BXR0	QTRT1 TGT TGUT	No	Queuine tRNA-ribosyltransferase catalytic subunit 1 (EC 2.4.2.64) (Guanine insertion enzyme) (tRNA-guanine transglycosylase)	QTRT1 TGT TGUT
9	Q9BXP5	SRRT ARS2 ASR2	No	Serrate RNA effector molecule homolog (Arsenite-resistance protein 2)	SRRT ARS2 ASR2
9	Q9BXJ9	NAA15 GA19 NARG1 NATH TBDN100	No	N-alpha-acetyltransferase 15, NatA auxiliary subunit (Gastric cancer antigen Ga19) (N-terminal acetyltransferase) (NMDA receptor-regulated protein 1) (Protein tubedown-1) (Tbdn100)	NAA15 GA19 NARG1 NATH TBDN100																														0.000411	0.000183									9.6e-05		0.000236
9	Q9BWJ5	SF3B5 SF3B10	No	Splicing factor 3B subunit 5 (SF3b5) (Pre-mRNA-splicing factor SF3b 10 kDa subunit)	SF3B5 SF3B10
9	Q9BWD1	ACAT2 ACTL	No	Acetyl-CoA acetyltransferase, cytosolic (EC 2.3.1.9) (Acetyl-CoA transferase-like protein) (Cytosolic acetoacetyl-CoA thiolase)	ACAT2 ACTL		0.00094									0.000576		0.000655	0.000548				0.00171	0.000103			0.000792		0.000339				0.0021
9	Q9BVA1	TUBB2B	No	Tubulin beta-2B chain	TUBB2B																										0.000616	0.00265	0.03	0.000765	0.00206			0.000368
9	Q9BVA0	KATNB1	No	Katanin p80 WD40 repeat-containing subunit B1 (Katanin p80 subunit B1) (p80 katanin)	KATNB1
9	Q9BV86	NTMT1 C9orf32 METTL11A NRMT NRMT1 AD-003	No	N-terminal Xaa-Pro-Lys N-methyltransferase 1 (EC 2.1.1.244) (Alpha N-terminal protein methyltransferase 1A) (Methyltransferase-like protein 11A) (N-terminal RCC1 methyltransferase) (X-Pro-Lys N-terminal protein methyltransferase 1A) (NTM1A) [Cleaved into:	NTMT1 C9orf32 METTL11A NRMT NRMT1 AD-003
9	Q9BV20	MRI1 MRDI UNQ6390/PRO21135	No	Methylthioribose-1-phosphate isomerase (M1Pi) (MTR-1-P isomerase) (EC 5.3.1.23) (Mediator of RhoA-dependent invasion) (S-methyl-5-thioribose-1-phosphate isomerase) (Translation initiation factor eIF-2B subunit alpha/beta/delta-like protein)	MRI1 MRDI UNQ6390/PRO21135
9	Q9BUT1	BDH2 DHRS6 SDR15C1 UNQ6308/PRO20933	No	3-hydroxybutyrate dehydrogenase type 2 (EC 1.1.1.-) (EC 1.1.1.30) (Dehydrogenase/reductase SDR family member 6) (Oxidoreductase UCPA) (R-beta-hydroxybutyrate dehydrogenase) (Short chain dehydrogenase/reductase family 15C member 1)	BDH2 DHRS6 SDR15C1 UNQ6308/PRO20933																												0.000245
9	Q9BUQ8	DDX23	No	Probable ATP-dependent RNA helicase DDX23 (EC 3.6.4.13) (100 kDa U5 snRNP-specific protein) (DEAD box protein 23) (PRP28 homolog) (U5-100kD)	DDX23
9	Q9BUJ2	HNRNPUL1 E1BAP5 HNRPUL1	No	Heterogeneous nuclear ribonucleoprotein U-like protein 1 (Adenovirus early region 1B-associated protein 5) (E1B-55 kDa-associated protein 5) (E1B-AP5)	HNRNPUL1 E1BAP5 HNRPUL1
9	Q9BUF5	TUBB6	No	Tubulin beta-6 chain (Tubulin beta class V)	TUBB6		0.000666						0.00135		0.000917		0.000273					0.00194	0.000826	0.00351		0.001				0.00192			0.00542
9	Q9BTW9	TBCD KIAA0988 SSD1 TFCD PP1096	No	Tubulin-specific chaperone D (Beta-tubulin cofactor D) (tfcD) (SSD-1) (Tubulin-folding cofactor D)	TBCD KIAA0988 SSD1 TFCD PP1096																													0.000265														0.000616
9	Q9BTE1	DCTN5	No	Dynactin subunit 5 (Dynactin subunit p25)	DCTN5
9	Q9BSJ2	TUBGCP2 GCP2	No	Gamma-tubulin complex component 2 (GCP-2) (hGCP2) (Gamma-ring complex protein 103 kDa) (h103p) (hGrip103) (Spindle pole body protein Spc97 homolog) (hSpc97)	TUBGCP2 GCP2
9	Q9BSD7	NTPCR C1orf57	No	Cancer-related nucleoside-triphosphatase (NTPase) (EC 3.6.1.15) (Nucleoside triphosphate phosphohydrolase)	NTPCR C1orf57
9	Q9BRG1	VPS25 DERP9 EAP20	No	Vacuolar protein-sorting-associated protein 25 (hVps25) (Dermal papilla-derived protein 9) (ELL-associated protein of 20 kDa) (ESCRT-II complex subunit VPS25)	VPS25 DERP9 EAP20
9	Q9BQA1	WDR77 MEP50 WD45 HKMT1069 Nbla10071	No	Methylosome protein 50 (MEP-50) (Androgen receptor cofactor p44) (WD repeat-containing protein 77) (p44/Mep50)	WDR77 MEP50 WD45 HKMT1069 Nbla10071
9	Q9BQ67	GRWD1 GRWD KIAA1942 WDR28	No	Glutamate-rich WD repeat-containing protein 1	GRWD1 GRWD KIAA1942 WDR28
9	Q99873	PRMT1 HMT2 HRMT1L2 IR1B4	No	Protein arginine N-methyltransferase 1 (EC 2.1.1.319) (Histone-arginine N-methyltransferase PRMT1) (Interferon receptor 1-bound protein 4)	PRMT1 HMT2 HRMT1L2 IR1B4
9	Q99832	CCT7 CCTH NIP7-1	No	T-complex protein 1 subunit eta (TCP-1-eta) (CCT-eta) (HIV-1 Nef-interacting protein) [Cleaved into: T-complex protein 1 subunit eta, N-terminally processed]	CCT7 CCTH NIP7-1	2.12e-05	0.00342	3.95e-05	5.1e-05	0.00101	0.00245	0.00188	0.00132		0.000182	0.00356	0.000231	0.00706	0.00436	0.00273	0.00366	0.00106	0.00565	0.000617	0.000928	0.000336	0.00579	9.78e-05	0.00369	0.000569			0.00373
9	Q99733	NAP1L4 NAP2	No	Nucleosome assembly protein 1-like 4 (Nucleosome assembly protein 2) (NAP-2)	NAP1L4 NAP2	0.000172	0.0051	0.000175	0.000142	0.0017	0.00196	0.00119	0.00193		3.39e-05	0.00378		0.00803	0.00295	0.00309	0.00423	0.00239	0.00777	0.000545	0.000733	0.000134	0.00375	0.000345	0.00428
9	Q99719	SEPTIN5 PNUTL1 SEPT5	No	Septin-5 (Cell division control-related protein 1) (CDCrel-1) (Peanut-like protein 1)	SEPTIN5 PNUTL1 SEPT5
9	Q99627	COPS8 CSN8	No	COP9 signalosome complex subunit 8 (SGN8) (Signalosome subunit 8) (COP9 homolog) (hCOP9) (JAB1-containing signalosome subunit 8)	COPS8 CSN8		0.000719				0.000734	0.00104						0.00126	0.000564				0.00231				0.000763
9	Q99613	EIF3C EIF3S8	No	Eukaryotic translation initiation factor 3 subunit C (eIF3c) (Eukaryotic translation initiation factor 3 subunit 8) (eIF3 p110)	EIF3C EIF3S8																												0.000241
9	Q99536	VAT1	No	Synaptic vesicle membrane protein VAT-1 homolog (EC 1.-.-.-)	VAT1																												0.00211
9	Q99460	PSMD1	No	26S proteasome non-ATPase regulatory subunit 1 (26S proteasome regulatory subunit RPN2) (26S proteasome regulatory subunit S1) (26S proteasome subunit p112)	PSMD1		0.000514	2.78e-05		9.16e-05	0.000176	8.04e-05	8.11e-05	0.000238		0.000284		0.00063	0.000412		0.000458		0.000698		4.94e-05	5.15e-05	0.000596		5.85e-05			0.000168	0.000296
9	Q99447	PCYT2	No	Ethanolamine-phosphate cytidylyltransferase (EC 2.7.7.14) (CTP:phosphoethanolamine cytidylyltransferase) (Phosphorylethanolamine transferase)	PCYT2
9	Q99426	TBCB CG22 CKAP1	No	Tubulin-folding cofactor B (Cytoskeleton-associated protein 1) (Cytoskeleton-associated protein CKAPI) (Tubulin-specific chaperone B)	TBCB CG22 CKAP1		0.00133				0.000416		0.000352			0.00073		0.000614	0.000645			0.000464	0.000908			0.000135	0.000688		0.000734
9	Q96T76	MMS19 MMS19L	No	MMS19 nucleotide excision repair protein homolog (hMMS19) (MET18 homolog) (MMS19-like protein)	MMS19 MMS19L
9	Q96SU4	OSBPL9 ORP9 OSBP4	No	Oxysterol-binding protein-related protein 9 (ORP-9) (OSBP-related protein 9)	OSBPL9 ORP9 OSBP4
9	Q96ST3	SIN3A	No	Paired amphipathic helix protein Sin3a (Histone deacetylase complex subunit Sin3a) (Transcriptional corepressor Sin3a)	SIN3A
9	Q96S59	RANBP9 RANBPM	No	Ran-binding protein 9 (RanBP9) (BPM-L) (BPM90) (Ran-binding protein M) (RanBPM) (RanBP7)	RANBP9 RANBPM
9	Q96S19	METTL26 JFP2 C16orf13	No	Methyltransferase-like 26	METTL26 JFP2 C16orf13
9	Q96QU8	XPO6 KIAA0370 RANBP20	No	Exportin-6 (Exp6) (Ran-binding protein 20)	XPO6 KIAA0370 RANBP20
9	Q96QR8	PURB	No	Transcriptional activator protein Pur-beta (Purine-rich element-binding protein B)	PURB
9	Q96PU8	QKI HKQ	No	Protein quaking (Hqk) (HqkI)	QKI HKQ
9	Q96KP1	EXOC2 SEC5 SEC5L1	No	Exocyst complex component 2 (Exocyst complex component Sec5)	EXOC2 SEC5 SEC5L1
9	Q96KG9	SCYL1 CVAK90 GKLP NTKL TAPK TEIF TRAP HT019	No	N-terminal kinase-like protein (Coated vesicle-associated kinase of 90 kDa) (SCY1-like protein 1) (Telomerase regulation-associated protein) (Telomerase transcriptional element-interacting factor) (Teratoma-associated tyrosine kinase)	SCYL1 CVAK90 GKLP NTKL TAPK TEIF TRAP HT019
9	Q96K76	USP47	No	Ubiquitin carboxyl-terminal hydrolase 47 (EC 3.4.19.12) (Deubiquitinating enzyme 47) (Ubiquitin thioesterase 47) (Ubiquitin-specific-processing protease 47)	USP47		0.000144			4.11e-05	4.73e-05					5.25e-05		0.00028	1.98e-05	9.63e-05	3.23e-05		0.000229				0.000119		8.03e-05				0.000401
9	Q96JQ0	DCHS1 CDH19 CDH25 FIB1 KIAA1773 PCDH16	No	Protocadherin-16 (Cadherin-19) (Cadherin-25) (Fibroblast cadherin-1) (Protein dachsous homolog 1)	DCHS1 CDH19 CDH25 FIB1 KIAA1773 PCDH16
9	Q96JJ3	ELMO2 CED12A KIAA1834	No	Engulfment and cell motility protein 2 (Protein ced-12 homolog A) (hCed-12A)	ELMO2 CED12A KIAA1834
9	Q96JC1	VPS39 KIAA0770 TLP VAM6	No	Vam6/Vps39-like protein (TRAP1-like protein) (hVam6p)	VPS39 KIAA0770 TLP VAM6
9	Q96JB5	CDK5RAP3 IC53 LZAP MSTP016 OK/SW-cl.114 PP1553	No	CDK5 regulatory subunit-associated protein 3 (CDK5 activator-binding protein C53) (LXXLL/leucine-zipper-containing ARF-binding protein) (Protein HSF-27)	CDK5RAP3 IC53 LZAP MSTP016 OK/SW-cl.114 PP1553
9	Q96IJ6	GMPPA	No	Mannose-1-phosphate guanyltransferase alpha (GDP-mannose pyrophosphorylase A) (GMPP-alpha) (GTP-mannose-1-phosphate guanylyltransferase alpha)	GMPPA													0.000343					0.000546				0.000478
9	Q96I25	RBM17 SPF45	No	Splicing factor 45 (45 kDa-splicing factor) (RNA-binding motif protein 17)	RBM17 SPF45
9	Q96H79	ZC3HAV1L C7orf39	No	Zinc finger CCCH-type antiviral protein 1-like	ZC3HAV1L C7orf39
9	Q96H20	SNF8 EAP30	No	Vacuolar-sorting protein SNF8 (ELL-associated protein of 30 kDa) (ESCRT-II complex subunit VPS22) (hVps22)	SNF8 EAP30
9	Q96FX7	TRMT61A C14orf172 TRM61	No	tRNA (adenine(58)-N(1))-methyltransferase catalytic subunit TRMT61A (EC 2.1.1.220) (mRNA methyladenosine-N(1)-methyltransferase catalytic subunit TRMT61A) (EC 2.1.1.-) (tRNA(m1A58)-methyltransferase subunit TRMT61A) (tRNA(m1A58)MTase subunit TRMT61A)	TRMT61A C14orf172 TRM61
9	Q96FW1	OTUB1 OTB1 OTU1 HSPC263	No	Ubiquitin thioesterase OTUB1 (EC 3.4.19.12) (Deubiquitinating enzyme OTUB1) (OTU domain-containing ubiquitin aldehyde-binding protein 1) (Otubain-1) (hOTU1) (Ubiquitin-specific-processing protease OTUB1)	OTUB1 OTB1 OTU1 HSPC263		0.00375	0.0002	0.000112	0.00105	0.00156	0.000855	0.000376	7.74e-05	0.000177	0.00179	0.000355	0.00415	0.00207	0.00244	0.00398		0.00556	0.000734	0.000886	0.000477	0.00282	0.00267	0.00358	0.000652			0.00216
9	Q96F10	SAT2 SSAT2	No	Thialysine N-epsilon-acetyltransferase (EC 2.3.1.-) (Diamine acetyltransferase 2) (EC 2.3.1.57) (Spermidine/spermine N(1)-acetyltransferase 2) (SSAT-2)	SAT2 SSAT2
9	Q96F07	CYFIP2 KIAA1168 PIR121	No	Cytoplasmic FMR1-interacting protein 2 (p53-inducible protein 121)	CYFIP2 KIAA1168 PIR121																										0.000665	0.00036			0.000278
9	Q96EP5	DAZAP1	No	DAZ-associated protein 1 (Deleted in azoospermia-associated protein 1)	DAZAP1
9	Q96EK6	GNPNAT1 GNA1	No	Glucosamine 6-phosphate N-acetyltransferase (EC 2.3.1.4) (Phosphoglucosamine acetylase) (Phosphoglucosamine transacetylase)	GNPNAT1 GNA1
9	Q96EE3	SEH1L SEC13L SEH1	No	Nucleoporin SEH1 (GATOR complex protein SEH1) (Nup107-160 subcomplex subunit SEH1) (SEC13-like protein)	SEH1L SEC13L SEH1
9	Q96DI7	SNRNP40 PRP8BP SFP38 WDR57	No	U5 small nuclear ribonucleoprotein 40 kDa protein (U5 snRNP 40 kDa protein) (U5-40K) (38 kDa-splicing factor) (Prp8-binding protein) (hPRP8BP) (U5 snRNP-specific 40 kDa protein) (WD repeat-containing protein 57)	SNRNP40 PRP8BP SFP38 WDR57
9	Q96DH6	MSI2	No	RNA-binding protein Musashi homolog 2 (Musashi-2)	MSI2
9	Q96DG6	CMBL	No	Carboxymethylenebutenolidase homolog (EC 3.1.-.-)	CMBL
9	Q96CW5	TUBGCP3 GCP3	No	Gamma-tubulin complex component 3 (GCP-3) (hGCP3) (Gamma-ring complex protein 104 kDa) (h104p) (hGrip104) (Spindle pole body protein Spc98 homolog) (hSpc98)	TUBGCP3 GCP3
9	Q96BP3	PPWD1 KIAA0073	No	Peptidylprolyl isomerase domain and WD repeat-containing protein 1 (EC 5.2.1.8) (Spliceosome-associated cyclophilin)	PPWD1 KIAA0073
9	Q96BN8	OTULIN FAM105B	No	Ubiquitin thioesterase otulin (EC 3.4.19.12) (Deubiquitinating enzyme otulin) (OTU domain-containing deubiquitinase with linear linkage specificity) (Ubiquitin thioesterase Gumby)	OTULIN FAM105B																										0.00928	0.00245				0.000468													0.000126
9	Q96A65	EXOC4 KIAA1699 SEC8 SEC8L1	No	Exocyst complex component 4 (Exocyst complex component Sec8)	EXOC4 KIAA1699 SEC8 SEC8L1
9	Q969Q0	RPL36AL	No	60S ribosomal protein L36a-like (Large ribosomal subunit protein eL42-like)	RPL36AL																															0.00181	0.00414	0.00143
9	Q969G3	SMARCE1 BAF57	No	SWI/SNF-related matrix-associated actin-dependent regulator of chromatin subfamily E member 1 (BRG1-associated factor 57) (BAF57)	SMARCE1 BAF57
9	Q93079	H2BC9 H2BFJ HIST1H2BH	No	Histone H2B type 1-H (H2B-clustered histone 9) (Histone H2B.j) (H2B/j)	H2BC9 H2BFJ HIST1H2BH																												0.07			0.00205		0.000351	0.00281	0.00421	0.01	0.000665	0.000339	0.00198	0.00206
9	Q93077	H2AC6 H2AFL HIST1H2AC	No	Histone H2A type 1-C (H2A-clustered histone 6) (Histone H2A/l)	H2AC6 H2AFL HIST1H2AC																												0.39		0.00209	0.03	0.04	0.03	0.01	0.00285	0.00344		0.00144	0.00477	0.00181
9	Q93052	LPP	No	Lipoma-preferred partner (LIM domain-containing preferred translocation partner in lipoma)	LPP		0.00072				0.000142					0.00033		0.00102	0.000178	0.000328	0.000486		0.000999				0.000773		0.000301
9	Q93009	USP7 HAUSP	No	Ubiquitin carboxyl-terminal hydrolase 7 (EC 3.4.19.12) (Deubiquitinating enzyme 7) (Herpesvirus-associated ubiquitin-specific protease) (Ubiquitin thioesterase 7) (Ubiquitin-specific-processing protease 7)	USP7 HAUSP																												0.000309						8.25e-05
9	Q93008	USP9X DFFRX FAM USP9	No	Probable ubiquitin carboxyl-terminal hydrolase FAF-X (EC 3.4.19.12) (Deubiquitinating enzyme FAF-X) (Fat facets in mammals) (hFAM) (Fat facets protein-related, X-linked) (Ubiquitin thioesterase FAF-X) (Ubiquitin-specific protease 9, X chromosome) (Ubiquit	USP9X DFFRX FAM USP9																											5.56e-05				0.000683						6.36e-06
9	Q92997	DVL3 KIAA0208	No	Segment polarity protein dishevelled homolog DVL-3 (Dishevelled-3) (DSH homolog 3)	DVL3 KIAA0208
9	Q92973	TNPO1 KPNB2 MIP1 TRN	No	Transportin-1 (Importin beta-2) (Karyopherin beta-2) (M9 region interaction protein) (MIP)	TNPO1 KPNB2 MIP1 TRN		0.000527				0.000166					0.000168		0.000659	0.000249	0.000206	0.000161		0.00036				0.000562		0.000117																	0.000179
9	Q92945	KHSRP FUBP2	No	Far upstream element-binding protein 2 (FUSE-binding protein 2) (KH type-splicing regulatory protein) (KSRP) (p75)	KHSRP FUBP2
9	Q92922	SMARCC1 BAF155	No	SWI/SNF complex subunit SMARCC1 (BRG1-associated factor 155) (BAF155) (SWI/SNF complex 155 kDa subunit) (SWI/SNF-related matrix-associated actin-dependent regulator of chromatin subfamily C member 1)	SMARCC1 BAF155
9	Q92905	COPS5 CSN5 JAB1	No	COP9 signalosome complex subunit 5 (SGN5) (Signalosome subunit 5) (EC 3.4.-.-) (Jun activation domain-binding protein 1)	COPS5 CSN5 JAB1						0.000112				1.49e-05	8.81e-05		0.000165	0.000197	5.87e-05	0.000395		0.000157	0.001			0.000535		0.000117			0.00229		0.000958	0.00172	0.000961	0.00163	0.00141			0.000372						0.000841		0.000602
9	Q92900	UPF1 KIAA0221 RENT1	No	Regulator of nonsense transcripts 1 (EC 3.6.4.-) (ATP-dependent helicase RENT1) (Nonsense mRNA reducing factor 1) (NORF1) (Up-frameshift suppressor 1 homolog) (hUpf1)	UPF1 KIAA0221 RENT1
9	Q92888	ARHGEF1	No	Rho guanine nucleotide exchange factor 1 (115 kDa guanine nucleotide exchange factor) (p115-RhoGEF) (p115RhoGEF) (Sub1.5)	ARHGEF1
9	Q92879	CELF1 BRUNOL2 CUGBP CUGBP1 NAB50	No	CUGBP Elav-like family member 1 (CELF-1) (50 kDa nuclear polyadenylated RNA-binding protein) (Bruno-like protein 2) (CUG triplet repeat RNA-binding protein 1) (CUG-BP1) (CUG-BP- and ETR-3-like factor 1) (Deadenylation factor CUG-BP) (Embryo deadenylation	CELF1 BRUNOL2 CUGBP CUGBP1 NAB50
9	Q92841	DDX17	No	Probable ATP-dependent RNA helicase DDX17 (EC 3.6.4.13) (DEAD box protein 17) (DEAD box protein p72) (DEAD box protein p82) (RNA-dependent helicase p72)	DDX17																												0.000372
9	Q92804	TAF15 RBP56 TAF2N	No	TATA-binding protein-associated factor 2N (68 kDa TATA-binding protein-associated factor) (TAF(II)68) (TAFII68) (RNA-binding protein 56)	TAF15 RBP56 TAF2N
9	Q92797	SYMPK SPK	No	Symplekin	SYMPK SPK
9	Q92769	HDAC2	No	Histone deacetylase 2 (HD2) (EC 3.5.1.98)	HDAC2																																			6.67e-05
9	Q92696	RABGGTA	No	Geranylgeranyl transferase type-2 subunit alpha (EC 2.5.1.60) (Geranylgeranyl transferase type II subunit alpha) (Rab geranyl-geranyltransferase subunit alpha) (Rab GG transferase alpha) (Rab GGTase alpha) (Rab geranylgeranyltransferase subunit alpha)	RABGGTA
9	Q92626	PXDN KIAA0230 MG50 PRG2 VPO VPO1	No	Peroxidasin homolog (EC 1.11.1.7) (Melanoma-associated antigen MG50) (Vascular peroxidase 1) (p53-responsive gene 2 protein)	PXDN KIAA0230 MG50 PRG2 VPO VPO1																												0.000364
9	Q92616	GCN1 GCN1L1 KIAA0219	No	eIF-2-alpha kinase activator GCN1 (GCN1 eIF-2-alpha kinase activator homolog) (GCN1-like protein 1) (General control of amino-acid synthesis 1-like protein 1) (Translational activator GCN1) (HsGCN1)	GCN1 GCN1L1 KIAA0219																												0.000107			2.99e-05
9	Q92600	CNOT9 RCD1 RQCD1	No	CCR4-NOT transcription complex subunit 9 (Cell differentiation protein RQCD1 homolog) (Rcd-1)	CNOT9 RCD1 RQCD1
9	Q92572	AP3S1 CLAPS3	No	AP-3 complex subunit sigma-1 (AP-3 complex subunit sigma-3A) (Adaptor-related protein complex 3 subunit sigma-1) (Clathrin-associated/assembly/adaptor protein, small 3) (Sigma-3A-adaptin) (Sigma3A-adaptin) (Sigma-adaptin 3a)	AP3S1 CLAPS3
9	Q92522	H1-10 H1FX	No	Histone H1.10 (Histone H1x)	H1-10 H1FX
9	Q92499	DDX1	No	ATP-dependent RNA helicase DDX1 (EC 3.6.4.13) (DEAD box protein 1) (DEAD box protein retinoblastoma) (DBP-RB)	DDX1		8.72e-05											0.000196	0.000221								0.00022		0.000172				0.000555		0.000903						0.000421						0.000513
9	Q8WX93	PALLD KIAA0992 CGI-151	No	Palladin (SIH002) (Sarcoma antigen NY-SAR-77)	PALLD KIAA0992 CGI-151																											0.000208
9	Q8WX92	NELFB COBRA1 KIAA1182	No	Negative elongation factor B (NELF-B) (Cofactor of BRCA1)	NELFB COBRA1 KIAA1182
9	Q8WWY3	PRPF31 PRP31	No	U4/U6 small nuclear ribonucleoprotein Prp31 (Pre-mRNA-processing factor 31) (Serologically defined breast cancer antigen NY-BR-99) (U4/U6 snRNP 61 kDa protein) (Protein 61K) (hPrp31)	PRPF31 PRP31
9	Q8WVV9	HNRNPLL HNRPLL SRRF BLOCK24	No	Heterogeneous nuclear ribonucleoprotein L-like (hnRNPLL) (Stromal RNA-regulating factor)	HNRNPLL HNRPLL SRRF BLOCK24
9	Q8WVM8	SCFD1 C14orf163 KIAA0917 STXBP1L2 FKSG23	No	Sec1 family domain-containing protein 1 (SLY1 homolog) (Sly1p) (Syntaxin-binding protein 1-like 2)	SCFD1 C14orf163 KIAA0917 STXBP1L2 FKSG23		0.000183			7.96e-05	0.000131	0.000255				0.000373		0.000415		0.000219	0.000184		0.000336				0.000361		0.000247
9	Q8WVJ2	NUDCD2	No	NudC domain-containing protein 2	NUDCD2
9	Q8WUP2	FBLIM1 FBLP1	No	Filamin-binding LIM protein 1 (FBLP-1) (Migfilin) (Mitogen-inducible 2-interacting protein) (MIG2-interacting protein)	FBLIM1 FBLP1																											0.000824
9	Q8WUD1	RAB2B	No	Ras-related protein Rab-2B	RAB2B
9	Q8WUA2	PPIL4	No	Peptidyl-prolyl cis-trans isomerase-like 4 (PPIase) (EC 5.2.1.8) (Cyclophilin-like protein PPIL4) (Rotamase PPIL4)	PPIL4
9	Q8WTW3	COG1 KIAA1381 LDLB	No	Conserved oligomeric Golgi complex subunit 1 (COG complex subunit 1) (Component of oligomeric Golgi complex 1)	COG1 KIAA1381 LDLB
9	Q8TF05	PPP4R1 MEG1 PP4R1	No	Serine/threonine-protein phosphatase 4 regulatory subunit 1	PPP4R1 MEG1 PP4R1
9	Q8TEQ6	GEMIN5	No	Gem-associated protein 5 (Gemin5)	GEMIN5
9	Q8TD19	NEK9 KIAA1995 NEK8 NERCC	No	Serine/threonine-protein kinase Nek9 (EC 2.7.11.1) (Nercc1 kinase) (Never in mitosis A-related kinase 9) (NimA-related protein kinase 9) (NimA-related kinase 8) (Nek8)	NEK9 KIAA1995 NEK8 NERCC																														0.000913
9	Q8TD08	MAPK15 ERK7 ERK8	No	Mitogen-activated protein kinase 15 (MAP kinase 15) (MAPK 15) (EC 2.7.11.24) (Extracellular signal-regulated kinase 7) (ERK-7) (Extracellular signal-regulated kinase 8) (ERK-8)	MAPK15 ERK7 ERK8
9	Q8TBC4	UBA3 UBE1C	No	NEDD8-activating enzyme E1 catalytic subunit (EC 6.2.1.64) (NEDD8-activating enzyme E1C) (Ubiquitin-activating enzyme E1C) (Ubiquitin-like modifier-activating enzyme 3) (Ubiquitin-activating enzyme 3)	UBA3 UBE1C		0.000303			4.16e-05	0.000186	0.000182	6.38e-05			0.00039		0.000316	8.2e-05	6.55e-05	0.000544		0.000314				0.000247		0.000272
9	Q8TAT6	NPLOC4 KIAA1499 NPL4	No	Nuclear protein localization protein 4 homolog (Protein NPL4)	NPLOC4 KIAA1499 NPL4		6.44e-05				8.23e-05	3.92e-05				9.83e-05		0.000322	0.00037		0.000212						0.00058		0.000346				0.00213			0.00228
9	Q8TAQ2	SMARCC2 BAF170	No	SWI/SNF complex subunit SMARCC2 (BRG1-associated factor 170) (BAF170) (SWI/SNF complex 170 kDa subunit) (SWI/SNF-related matrix-associated actin-dependent regulator of chromatin subfamily C member 2)	SMARCC2 BAF170
9	Q8NHV4	NEDD1	No	Protein NEDD1 (Neural precursor cell expressed developmentally down-regulated protein 1) (NEDD-1)	NEDD1
9	Q8NFW8	CMAS	No	N-acylneuraminate cytidylyltransferase (EC 2.7.7.43) (CMP-N-acetylneuraminic acid synthase) (CMP-NeuNAc synthase)	CMAS
9	Q8NEZ5	FBXO22 FBX22	No	F-box only protein 22 (F-box protein FBX22p44)	FBXO22 FBX22
9	Q8NEC7	GSTCD	No	Glutathione S-transferase C-terminal domain-containing protein	GSTCD																																										8.7e-05
9	Q8NE71	ABCF1 ABC50	No	ATP-binding cassette sub-family F member 1 (ATP-binding cassette 50) (TNF-alpha-stimulated ABC protein)	ABCF1 ABC50
9	Q8NDA8	MROH1 HEATR7A KIAA1833	No	Maestro heat-like repeat-containing protein family member 1 (HEAT repeat-containing protein 7A)	MROH1 HEATR7A KIAA1833
9	Q8NCA5	FAM98A	No	Protein FAM98A	FAM98A
9	Q8NC51	SERBP1 PAIRBP1 CGI-55	No	Plasminogen activator inhibitor 1 RNA-binding protein (PAI1 RNA-binding protein 1) (PAI-RBP1) (SERPINE1 mRNA-binding protein 1)	SERBP1 PAIRBP1 CGI-55
9	Q8NBF6	AVL9 KIAA0241	No	Late secretory pathway protein AVL9 homolog	AVL9 KIAA0241
9	Q8NBF2	NHLRC2	No	NHL repeat-containing protein 2	NHLRC2		0.000411	0.000215		0.000329		0.000111	8.22e-05			0.00045	5.73e-05	0.000578	0.000156	0.000339	0.000486	0.000149	0.000584	0.000162	7.42e-05		0.000731	4.53e-05	0.000832	4.78e-05
9	Q8NB12	SMYD1	No	Histone-lysine N-methyltransferase SMYD1 (EC 2.1.1.354) (SET and MYND domain-containing protein 1)	SMYD1
9	Q8N474	SFRP1 FRP FRP1 SARP2	No	Secreted frizzled-related protein 1 (FRP-1) (sFRP-1) (Secreted apoptosis-related protein 2) (SARP-2)	SFRP1 FRP FRP1 SARP2
9	Q8N412	STPG2 C4orf37	No	Sperm-tail PG-rich repeat-containing protein 2	STPG2 C4orf37																										0.00104	0.00348				0.000371
9	Q8N1G4	LRRC47 KIAA1185	No	Leucine-rich repeat-containing protein 47	LRRC47 KIAA1185		0.000142			9.16e-05								0.000248	8.98e-05	0.000179	0.000262		0.000125				0.00024		0.000235
9	Q8N1G2	CMTR1 FTSJD2 KIAA0082 MTR1	No	Cap-specific mRNA (nucleoside-2'-O-)-methyltransferase 1 (EC 2.1.1.57) (Cap methyltransferase 1) (Cap1 2'O-ribose methyltransferase 1) (MTr1) (hMTr1) (FtsJ methyltransferase domain-containing protein 2) (Interferon-stimulated gene 95 kDa protein) (ISG95)	CMTR1 FTSJD2 KIAA0082 MTR1																														0.000118
9	Q8N1B4	VPS52 SACM2L	No	Vacuolar protein sorting-associated protein 52 homolog (SAC2 suppressor of actin mutations 2-like protein)	VPS52 SACM2L
9	Q8N163	CCAR2 DBC1 KIAA1967	No	Cell cycle and apoptosis regulator protein 2 (Cell division cycle and apoptosis regulator protein 2) (DBIRD complex subunit KIAA1967) (Deleted in breast cancer gene 1 protein) (DBC-1) (DBC.1) (NET35) (p30 DBC)	CCAR2 DBC1 KIAA1967																										0.000193	0.00011			0.000135	0.000455	0.000953	0.000757		6.74e-05					0.000234		0.00124
9	Q8N122	RPTOR KIAA1303 RAPTOR	No	Regulatory-associated protein of mTOR (Raptor) (p150 target of rapamycin (TOR)-scaffold protein)	RPTOR KIAA1303 RAPTOR
9	Q8N0X7	SPART KIAA0610 SPG20 TAHCCP1	No	Spartin (Spastic paraplegia 20 protein) (Trans-activated by hepatitis C virus core protein 1)	SPART KIAA0610 SPG20 TAHCCP1
9	Q8IYI6	EXOC8	No	Exocyst complex component 8 (Exocyst complex 84 kDa subunit)	EXOC8
9	Q8IYB3	SRRM1 SRM160	No	Serine/arginine repetitive matrix protein 1 (SR-related nuclear matrix protein of 160 kDa) (SRm160) (Ser/Arg-related nuclear matrix protein)	SRRM1 SRM160
9	Q8IY67	RAVER1 KIAA1978	No	Ribonucleoprotein PTB-binding 1 (Protein raver-1)	RAVER1 KIAA1978
9	Q8IX30	SCUBE3 CEGF3	No	Signal peptide, CUB and EGF-like domain-containing protein 3	SCUBE3 CEGF3																																	0.000104
9	Q8IX12	CCAR1 CARP1 DIS	No	Cell division cycle and apoptosis regulator protein 1 (Cell cycle and apoptosis regulatory protein 1) (CARP-1) (Death inducer with SAP domain)	CCAR1 CARP1 DIS
9	Q8IWX7	UNC45B CMYA4 UNC45	No	Protein unc-45 homolog B (Unc-45B) (SMUNC45)	UNC45B CMYA4 UNC45
9	Q8IWS0	PHF6 CENP-31 KIAA1823	No	PHD finger protein 6 (PHD-like zinc finger protein)	PHF6 CENP-31 KIAA1823
9	Q8IWE5	PLEKHM2 KIAA0842 SKIP	No	Pleckstrin homology domain-containing family M member 2 (PH domain-containing family M member 2) (Salmonella-induced filaments A and kinesin-interacting protein) (SifA and kinesin-interacting protein)	PLEKHM2 KIAA0842 SKIP
9	Q8IWB7	WDFY1 FENS1 KIAA1435 WDF1 ZFYVE17	No	WD repeat and FYVE domain-containing protein 1 (FYVE domain-containing protein localized to endosomes 1) (FENS-1) (Phosphoinositide-binding protein 1) (WD40- and FYVE domain-containing protein 1) (Zinc finger FYVE domain-containing protein 17)	WDFY1 FENS1 KIAA1435 WDF1 ZFYVE17
9	Q8IW45	NAXD CARKD	No	ATP-dependent (S)-NAD(P)H-hydrate dehydratase (EC 4.2.1.93) (ATP-dependent NAD(P)HX dehydratase) (Carbohydrate kinase domain-containing protein) (NAD(P)HX dehydratase)	NAXD CARKD																																						0.00175
9	Q8IV20	LACC1 C13orf31 FAMIN	No	Purine nucleoside phosphorylase LACC1 (EC 2.4.2.1) (Adenosine deaminase LACC1) (EC 3.5.4.4) (Fatty acid metabolism-immunity nexus) (Guanosine phosphorylase LACC1) (Laccase domain-containing protein 1) (S-methyl-5'-thioadenosine phosphorylase LACC1) (EC 2.	LACC1 C13orf31 FAMIN
9	Q8IUE6	H2AC21 HIST2H2AB	No	Histone H2A type 2-B (H2A-clustered histone 21)	H2AC21 HIST2H2AB
9	Q86X83	COMMD2 HSPC042 My004	No	COMM domain-containing protein 2	COMMD2 HSPC042 My004
9	Q86X76	NIT1	No	Deaminated glutathione amidase (dGSH amidase) (EC 3.5.1.128) (Nitrilase homolog 1)	NIT1		0.000513			9.75e-05	9.47e-05					0.000331			0.000232	0.000107	0.000141		0.000444				0.000268		0.000223
9	Q86X55	CARM1 PRMT4	No	Histone-arginine methyltransferase CARM1 (EC 2.1.1.319) (Coactivator-associated arginine methyltransferase 1) (Protein arginine N-methyltransferase 4)	CARM1 PRMT4
9	Q86X10	RALGAPB KIAA1219	No	Ral GTPase-activating protein subunit beta (p170)	RALGAPB KIAA1219
9	Q86VX2	COMMD7 C20orf92	No	COMM domain-containing protein 7	COMMD7 C20orf92
9	Q86VN1	VPS36 C13orf9 EAP45 CGI-145	No	Vacuolar protein-sorting-associated protein 36 (ELL-associated protein of 45 kDa) (ESCRT-II complex subunit VPS36)	VPS36 C13orf9 EAP45 CGI-145
9	Q86U42	PABPN1 PAB2 PABP2	No	Polyadenylate-binding protein 2 (PABP-2) (Poly(A)-binding protein 2) (Nuclear poly(A)-binding protein 1) (Poly(A)-binding protein II) (PABII) (Polyadenylate-binding nuclear protein 1)	PABPN1 PAB2 PABP2
9	Q7Z7K6	CENPV PRR6	No	Centromere protein V (CENP-V) (Nuclear protein p30) (Proline-rich protein 6)	CENPV PRR6
9	Q7Z6Z7	HUWE1 KIAA0312 KIAA1578 UREB1 HSPC272	No	E3 ubiquitin-protein ligase HUWE1 (EC 2.3.2.26) (ARF-binding protein 1) (ARF-BP1) (HECT, UBA and WWE domain-containing protein 1) (HECT-type E3 ubiquitin transferase HUWE1) (Homologous to E6AP carboxyl terminus homologous protein 9) (HectH9) (Large struct	HUWE1 KIAA0312 KIAA1578 UREB1 HSPC272		2.68e-05					9.13e-05				2.7e-05		4.17e-05	1.61e-05		1.98e-05		4.09e-05			5.86e-05	2.86e-05		2.11e-05
9	Q7Z3U7	MON2 KIAA1040 SF21	No	Protein MON2 homolog (Protein SF21)	MON2 KIAA1040 SF21
9	Q7Z3J2	VPS35L C16orf62 101F10.2	No	VPS35 endosomal protein-sorting factor-like (Esophageal cancer-associated protein)	VPS35L C16orf62 101F10.2
9	Q7Z3E5	ARMC9 KIAA1868	No	LisH domain-containing protein ARMC9 (Armadillo repeat-containing protein 9) (Melanoma/melanocyte-specific tumor antigen KU-MEL-1) (NS21)	ARMC9 KIAA1868
9	Q7Z2Z2	EFL1 EFTUD1 FAM42A	No	Elongation factor-like GTPase 1 (Elongation factor Tu GTP-binding domain-containing protein 1) (Elongation factor-like 1) (Protein FAM42A)	EFL1 EFTUD1 FAM42A
9	Q7RTV0	PHF5A	No	PHD finger-like domain-containing protein 5A (PHD finger-like domain protein 5A) (Splicing factor 3B-associated 14 kDa protein) (SF3b14b)	PHF5A																												0.00634
9	Q7L7L0	H2AW HIST3H2A	No	Histone H2A type 3	H2AW HIST3H2A
9	Q7L775	EPM2AIP1 KIAA0766 My007	No	EPM2A-interacting protein 1 (Laforin-interacting protein)	EPM2AIP1 KIAA0766 My007
9	Q7L5Y9	MAEA EMP HLC10 PIG5	No	E3 ubiquitin-protein transferase MAEA (EC 2.3.2.27) (Cell proliferation-inducing gene 5 protein) (Erythroblast macrophage protein) (Human lung cancer oncogene 10 protein) (HLC-10) (Macrophage erythroblast attacher) (P44EMLP)	MAEA EMP HLC10 PIG5
9	Q7L2H7	EIF3M HFLB5 PCID1 GA17 PNAS-125	No	Eukaryotic translation initiation factor 3 subunit M (eIF3m) (Fetal lung protein B5) (hFL-B5) (PCI domain-containing protein 1)	EIF3M HFLB5 PCID1 GA17 PNAS-125
9	Q7L2E3	DHX30 DDX30 KIAA0890	No	ATP-dependent RNA helicase DHX30 (EC 3.6.4.13) (DEAH box protein 30)	DHX30 DDX30 KIAA0890
9	Q7L1Q6	BZW1 BZAP45 KIAA0005	No	Basic leucine zipper and W2 domain-containing protein 1 (Protein Orf)	BZW1 BZAP45 KIAA0005		0.000388			0.000159	0.000186	0.000132				0.000294		0.000823	0.00052	0.00025	0.00043		0.000615			0.000109	0.000213		0.000382	0.000116			0.000653
9	Q7KZF4	SND1 TDRD11	No	Staphylococcal nuclease domain-containing protein 1 (EC 3.1.31.1) (100 kDa coactivator) (EBNA2 coactivator p100) (Tudor domain-containing protein 11) (p100 co-activator)	SND1 TDRD11		0.00115			0.00032	0.000712	0.000256	4.11e-05			0.000738		0.0023	0.00152	0.00112	0.00127	8.61e-05	0.00234		3.7e-05		0.00323	9.95e-05	0.0013	3.61e-05			0.000969
9	Q71UI9	H2AZ2 H2AFV H2AV	No	Histone H2A.V (H2A.F/Z) (H2A.Z variant histone 2)	H2AZ2 H2AFV H2AV																															0.02	0.00937	0.01
9	Q71DI3	H3C15 HIST2H3A; H3C14 H3F2 H3FM HIST2H3C; H3C13 HIST2H3D	No	Histone H3.2 (H3-clustered histone 13) (H3-clustered histone 14) (H3-clustered histone 15) (Histone H3/m) (Histone H3/o)	H3C15 HIST2H3A; H3C14 H3F2 H3FM HIST2H3C; H3C13 HIST2H3D																												0.01			0.02	0.00537	0.00468
9	Q709C8	VPS13C KIAA1421	No	Vacuolar protein sorting-associated protein 13C	VPS13C KIAA1421
9	Q6YP21	KYAT3 CCBL2 KAT3	No	Kynurenine--oxoglutarate transaminase 3 (EC 2.6.1.7) (Cysteine-S-conjugate beta-lyase 2) (EC 4.4.1.13) (Kynurenine aminotransferase 3) (Kynurenine aminotransferase III) (KATIII) (Kynurenine--glyoxylate transaminase) (EC 2.6.1.63) (Kynurenine--oxoglutarate	KYAT3 CCBL2 KAT3																												0.000188	0.00108	0.00137	0.00192	0.00252	0.00148					0.00154
9	Q6V1X1	DPP8 DPRP1 MSTP097 MSTP135 MSTP141	No	Dipeptidyl peptidase 8 (DP8) (EC 3.4.14.5) (Dipeptidyl peptidase IV-related protein 1) (DPRP-1) (Dipeptidyl peptidase VIII) (DPP VIII) (Prolyl dipeptidase DPP8)	DPP8 DPRP1 MSTP097 MSTP135 MSTP141
9	Q6UXN9	WDR82 TMEM113 WDR82A UNQ9342/PRO34047	No	WD repeat-containing protein 82 (Protein TMEM113) (Swd2)	WDR82 TMEM113 WDR82A UNQ9342/PRO34047
9	Q6UWP2	DHRS11 SDR24C1 UNQ836/PRO1774	No	Dehydrogenase/reductase SDR family member 11 (17-beta-hydroxysteroid dehydrogenase) (3-beta-hydroxysteroid 3-dehydrogenase) (EC 1.1.1.270) (Estradiol 17-beta-dehydrogenase) (EC 1.1.1.62) (Short-chain dehydrogenase/reductase family 24C member 1)	DHRS11 SDR24C1 UNQ836/PRO1774
9	Q6PKG0	LARP1 KIAA0731 LARP	No	La-related protein 1 (La ribonucleoprotein domain family member 1)	LARP1 KIAA0731 LARP
9	Q6PGP7	TTC37 KIAA0372	No	Tetratricopeptide repeat protein 37 (TPR repeat protein 37) (SKI3 homolog) (Ski3) (Tricho-hepatic-enteric syndrome protein) (Thespin)	TTC37 KIAA0372
9	Q6P2Q9	PRPF8 PRPC8	No	Pre-mRNA-processing-splicing factor 8 (220 kDa U5 snRNP-specific protein) (PRP8 homolog) (Splicing factor Prp8) (p220)	PRPF8 PRPC8																										0.000326	9.64e-05
9	Q6NZI2	CAVIN1 PTRF FKSG13	No	Caveolae-associated protein 1 (Cavin-1) (Polymerase I and transcript release factor)	CAVIN1 PTRF FKSG13
9	Q6L8Q7	PDE12	No	2',5'-phosphodiesterase 12 (2'-PDE) (2-PDE) (EC 3.1.4.-) (Mitochondrial deadenylase) (EC 3.1.13.4)	PDE12
9	Q6IN85	PPP4R3A KIAA2010 PP4R3A SMEK1 MSTP033	No	Serine/threonine-protein phosphatase 4 regulatory subunit 3A (SMEK homolog 1)	PPP4R3A KIAA2010 PP4R3A SMEK1 MSTP033
9	Q6IA86	ELP2 STATIP1	No	Elongator complex protein 2 (ELP2) (SHINC-2) (STAT3-interacting protein 1) (StIP1)	ELP2 STATIP1
9	Q6FI13	H2AC18 H2AFO HIST2H2AA HIST2H2AA3; H2AC19 HIST2H2AA4	No	Histone H2A type 2-A (H2A-clustered histone 18) (H2A-clustered histone 19) (Histone H2A.2) (Histone H2A/o)	H2AC18 H2AFO HIST2H2AA HIST2H2AA3; H2AC19 HIST2H2AA4																															0.03	0.02	0.01
9	Q6DKJ4	NXN NRX	No	Nucleoredoxin (EC 1.8.1.8)	NXN NRX
9	Q6BCY4	CYB5R2	No	NADH-cytochrome b5 reductase 2 (b5R.2) (EC 1.6.2.2)	CYB5R2
9	Q69YN2	CWF19L1	No	CWF19-like protein 1 (C19L1)	CWF19L1
9	Q68EM7	ARHGAP17 RICH1 MSTP066 MSTP110	No	Rho GTPase-activating protein 17 (Rho-type GTPase-activating protein 17) (RhoGAP interacting with CIP4 homologs protein 1) (RICH-1)	ARHGAP17 RICH1 MSTP066 MSTP110
9	Q68E01	INTS3 C1orf193 C1orf60	No	Integrator complex subunit 3 (Int3) (SOSS complex subunit A) (Sensor of single-strand DNA complex subunit A) (SOSS-A) (Sensor of ssDNA subunit A)	INTS3 C1orf193 C1orf60
9	Q66LE6	PPP2R2D KIAA1541	No	Serine/threonine-protein phosphatase 2A 55 kDa regulatory subunit B delta isoform (PP2A subunit B isoform B55-delta) (PP2A subunit B isoform PR55-delta) (PP2A subunit B isoform R2-delta) (PP2A subunit B isoform delta)	PPP2R2D KIAA1541
9	Q66K74	MAP1S BPY2IP1 C19orf5 MAP8 VCY2IP1	No	Microtubule-associated protein 1S (MAP-1S) (BPY2-interacting protein 1) (Microtubule-associated protein 8) (Variable charge Y chromosome 2-interacting protein 1) (VCY2-interacting protein 1) (VCY2IP-1) [Cleaved into: MAP1S heavy chain; MAP1S light chain]	MAP1S BPY2IP1 C19orf5 MAP8 VCY2IP1
9	Q658Y4	FAM91A1	No	Protein FAM91A1	FAM91A1
9	Q63ZY3	KANK2 ANKRD25 KIAA1518 MXRA3 SIP	No	KN motif and ankyrin repeat domain-containing protein 2 (Ankyrin repeat domain-containing protein 25) (Matrix-remodeling-associated protein 3) (SRC-1-interacting protein) (SIP) (SRC-interacting protein) (SRC1-interacting protein)	KANK2 ANKRD25 KIAA1518 MXRA3 SIP
9	Q63HN8	RNF213 ALO17 C17orf27 KIAA1554 KIAA1618 MYSTR	No	E3 ubiquitin-protein ligase RNF213 (EC 2.3.2.27) (EC 3.6.4.-) (ALK lymphoma oligomerization partner on chromosome 17) (Mysterin) (RING finger protein 213) (RING-type E3 ubiquitin transferase RNF213)	RNF213 ALO17 C17orf27 KIAA1554 KIAA1618 MYSTR
9	Q5VZE5	NAA35 EGAP MAK10	No	N-alpha-acetyltransferase 35, NatC auxiliary subunit (Embryonic growth-associated protein homolog) (Protein MAK10 homolog)	NAA35 EGAP MAK10
9	Q5VYK3	ECPAS ECM29 KIAA0368	No	Proteasome adapter and scaffold protein ECM29 (Ecm29 proteasome adapter and scaffold) (Proteasome-associated protein ECM29 homolog)	ECPAS ECM29 KIAA0368																															8.5e-05						0.000564				0.000107
9	Q5VWZ2	LYPLAL1	No	Lysophospholipase-like protein 1 (EC 3.1.2.-)	LYPLAL1		0.000253			0.000166	0.000111	0.000136						0.000214		0.000243	0.000759						0.000184
9	Q5VV42	CDKAL1	No	Threonylcarbamoyladenosine tRNA methylthiotransferase (EC 2.8.4.5) (CDK5 regulatory subunit-associated protein 1-like 1) (tRNA-t(6)A37 methylthiotransferase)	CDKAL1
9	Q5VTR2	RNF20 BRE1A	No	E3 ubiquitin-protein ligase BRE1A (BRE1-A) (hBRE1) (EC 2.3.2.27) (RING finger protein 20) (RING-type E3 ubiquitin transferase BRE1A)	RNF20 BRE1A																										7.2e-05			0.000873	0.000453
9	Q5VIR6	VPS53 PP13624	No	Vacuolar protein sorting-associated protein 53 homolog	VPS53 PP13624
9	Q5TEC6	H3-2 HIST2H3PS2	No	Histone HIST2H3PS2	H3-2 HIST2H3PS2																																0.000515	0.000573
9	Q5TBB1	RNASEH2B DLEU8	No	Ribonuclease H2 subunit B (RNase H2 subunit B) (Aicardi-Goutieres syndrome 2 protein) (AGS2) (Deleted in lymphocytic leukemia 8) (Ribonuclease HI subunit B)	RNASEH2B DLEU8
9	Q5T6W2	HNRNPK	No	Heterogeneous nuclear ribonucleoprotein K (Fragment)	HNRNPK
9	Q5T4S7	UBR4 KIAA0462 KIAA1307 RBAF600 ZUBR1	No	E3 ubiquitin-protein ligase UBR4 (EC 2.3.2.27) (600 kDa retinoblastoma protein-associated factor) (N-recognin-4) (RING-type E3 ubiquitin transferase UBR4) (Retinoblastoma-associated factor of 600 kDa) (RBAF600) (p600) (Zinc finger UBR1-type protein 1)	UBR4 KIAA0462 KIAA1307 RBAF600 ZUBR1		7.49e-05			4.66e-06	3.25e-05					3.01e-05		3.66e-05	1.57e-05		7.12e-05		0.000104				0.00013		4.47e-05			7.23e-06				2.04e-05
9	Q5T0N5	FNBP1L C1orf39 TOCA1	No	Formin-binding protein 1-like (Transducer of Cdc42-dependent actin assembly protein 1) (Toca-1)	FNBP1L C1orf39 TOCA1
9	Q5SSJ5	HP1BP3	No	Heterochromatin protein 1-binding protein 3 (Protein HP1-BP74)	HP1BP3
9	Q5R3I4	TTC38	No	Tetratricopeptide repeat protein 38 (TPR repeat protein 38)	TTC38
9	Q5QJ74	TBCEL LRRC35	No	Tubulin-specific chaperone cofactor E-like protein (EL) (Leucine-rich repeat-containing protein 35)	TBCEL LRRC35
9	Q5JXI8	FHL1	No	Four and a half LIM domains protein 1 (Fragment)	FHL1	0.000272	0.01	0.00104	0.000925	0.00277	0.00373	0.00539	0.00248	0.000254	0.000954	0.01	0.00124	0.01	0.01	0.01	0.01	0.00391	0.01	0.00152	0.00167	0.00135	0.0089	0.00125	0.01	0.00199					0.00106	0.00659	0.00692	0.00898
9	Q5H9R7	PPP6R3 C11orf23 KIAA1558 PP6R3 SAPL SAPS3	No	Serine/threonine-protein phosphatase 6 regulatory subunit 3 (SAPS domain family member 3) (Sporulation-induced transcript 4-associated protein SAPL)	PPP6R3 C11orf23 KIAA1558 PP6R3 SAPL SAPS3
9	Q5GLZ8	HERC4 KIAA1593	No	Probable E3 ubiquitin-protein ligase HERC4 (EC 2.3.2.26) (HECT domain and RCC1-like domain-containing protein 4) (HECT-type E3 ubiquitin transferase HERC4)	HERC4 KIAA1593
9	Q58FF8	HSP90AB2P HSP90BB	No	Putative heat shock protein HSP 90-beta 2 (Heat shock protein 90-beta b) (Heat shock protein 90Bb)	HSP90AB2P HSP90BB
9	Q58FF6	HSP90AB4P	No	Putative heat shock protein HSP 90-beta 4	HSP90AB4P																												0.00107
9	Q53HC9	EIPR1 TSSC1	No	EARP and GARP complex-interacting protein 1 (Endosome-associated recycling protein-interacting protein) (Golgi-associated retrograde protein-interacting protein) (Tumor-suppressing STF cDNA 1 protein) (Tumor-suppressing subchromosomal transferable fragmen	EIPR1 TSSC1
9	Q53GS9	USP39 CGI-21 HSPC332 PRO2855	No	U4/U6.U5 tri-snRNP-associated protein 2 (Inactive ubiquitin-specific peptidase 39) (SAD1 homolog) (U4/U6.U5 tri-snRNP-associated 65 kDa protein) (65K)	USP39 CGI-21 HSPC332 PRO2855
9	Q53EL6	PDCD4 H731	No	Programmed cell death protein 4 (Neoplastic transformation inhibitor protein) (Nuclear antigen H731-like) (Protein 197/15a)	PDCD4 H731
9	Q52LJ0	FAM98B	No	Protein FAM98B	FAM98B
9	Q4G0F5	VPS26B	No	Vacuolar protein sorting-associated protein 26B (Vesicle protein sorting 26B)	VPS26B
9	Q3YEC7	RABL6 C9orf86 PARF	No	Rab-like protein 6 (GTP-binding protein Parf) (Partner of ARF) (Rab-like protein 1) (RBEL1)	RABL6 C9orf86 PARF
9	Q3MHD2	LSM12	No	Protein LSM12 homolog	LSM12																																	0.00355
9	Q3KQU3	MAP7D1 KIAA1187 PARCC1 RPRC1 PP2464	No	MAP7 domain-containing protein 1 (Arginine/proline-rich coiled-coil domain-containing protein 1) (Proline/arginine-rich coiled-coil domain-containing protein 1)	MAP7D1 KIAA1187 PARCC1 RPRC1 PP2464
9	Q2TAY7	SMU1	No	WD40 repeat-containing protein SMU1 (Smu-1 suppressor of mec-8 and unc-52 protein homolog) [Cleaved into: WD40 repeat-containing protein SMU1, N-terminally processed]	SMU1
9	Q2NL82	TSR1 KIAA1401	No	Pre-rRNA-processing protein TSR1 homolog	TSR1 KIAA1401
9	Q2M2I8	AAK1 KIAA1048	No	AP2-associated protein kinase 1 (EC 2.7.11.1) (Adaptor-associated kinase 1)	AAK1 KIAA1048
9	Q1KMD3	HNRNPUL2 HNRPUL2	No	Heterogeneous nuclear ribonucleoprotein U-like protein 2 (Scaffold-attachment factor A2) (SAF-A2)	HNRNPUL2 HNRPUL2
9	Q16881	TXNRD1 GRIM12 KDRF	No	Thioredoxin reductase 1, cytoplasmic (TR) (EC 1.8.1.9) (Gene associated with retinoic and interferon-induced mortality 12 protein) (GRIM-12) (Gene associated with retinoic and IFN-induced mortality 12 protein) (KM-102-derived reductase-like factor) (Thior	TXNRD1 GRIM12 KDRF		0.000212			7.17e-05						0.000261		0.000201	0.000156	0.000183	0.000178		0.000428				0.000186		0.00024
9	Q16666	IFI16 IFNGIP1	No	Gamma-interferon-inducible protein 16 (Ifi-16) (Interferon-inducible myeloid differentiation transcriptional activator)	IFI16 IFNGIP1
9	Q16658	FSCN1 FAN1 HSN SNL	No	Fascin (55 kDa actin-bundling protein) (Singed-like protein) (p55)	FSCN1 FAN1 HSN SNL																												0.01					0.000158
9	Q16643	DBN1 D0S117E	No	Drebrin (Developmentally-regulated brain protein)	DBN1 D0S117E	0.000145	0.01	0.000216	0.000144	0.00488	0.00662	0.00536	0.000923	6.08e-05	0.00035	0.00497	0.000447	0.01	0.01	0.00727	0.01	0.000778	0.01	0.00151	0.000208	7.69e-05	0.01	0.000706	0.01	0.00133
9	Q16576	RBBP7 RBAP46	No	Histone-binding protein RBBP7 (Histone acetyltransferase type B subunit 2) (Nucleosome-remodeling factor subunit RBAP46) (Retinoblastoma-binding protein 7) (RBBP-7) (Retinoblastoma-binding protein p46)	RBBP7 RBAP46
9	Q16555	DPYSL2 CRMP2 ULIP2	No	Dihydropyrimidinase-related protein 2 (DRP-2) (Collapsin response mediator protein 2) (CRMP-2) (N2A3) (Unc-33-like phosphoprotein 2) (ULIP-2)	DPYSL2 CRMP2 ULIP2	0.000294	0.00817	0.000178	0.000216	0.00286	0.00255	0.00267	0.000826		0.00284	0.0047	0.000525	0.01	0.00659	0.00328	0.00782	0.00176	0.01	0.00147	0.00101	0.000435	0.00738	0.000593	0.00654	0.00105
9	Q16537	PPP2R5E	No	Serine/threonine-protein phosphatase 2A 56 kDa regulatory subunit epsilon isoform (PP2A B subunit isoform B'-epsilon) (PP2A B subunit isoform B56-epsilon) (PP2A B subunit isoform PR61-epsilon) (PP2A B subunit isoform R5-epsilon)	PPP2R5E
9	Q16531	DDB1 XAP1	No	DNA damage-binding protein 1 (DDB p127 subunit) (DNA damage-binding protein a) (DDBa) (Damage-specific DNA-binding protein 1) (HBV X-associated protein 1) (XAP-1) (UV-damaged DNA-binding factor) (UV-damaged DNA-binding protein 1) (UV-DDB 1) (XPE-binding f	DDB1 XAP1																																							2.69e-05
9	Q16527	CSRP2 LMO5 SMLIM	No	Cysteine and glycine-rich protein 2 (Cysteine-rich protein 2) (CRP2) (LIM domain only protein 5) (LMO-5) (Smooth muscle cell LIM protein) (SmLIM)	CSRP2 LMO5 SMLIM																																				0.000306
9	Q16401	PSMD5 KIAA0072	No	26S proteasome non-ATPase regulatory subunit 5 (26S protease subunit S5 basic) (26S proteasome subunit S5B)	PSMD5 KIAA0072
9	Q16222	UAP1 SPAG2	No	UDP-N-acetylhexosamine pyrophosphorylase (Antigen X) (AGX) (Sperm-associated antigen 2) [Includes: UDP-N-acetylgalactosamine pyrophosphorylase (EC 2.7.7.83) (AGX-1); UDP-N-acetylglucosamine pyrophosphorylase (EC 2.7.7.23) (AGX-2)]	UAP1 SPAG2
9	Q16186	ADRM1 GP110	No	Proteasomal ubiquitin receptor ADRM1 (110 kDa cell membrane glycoprotein) (Gp110) (Adhesion-regulating molecule 1) (ARM-1) (Proteasome regulatory particle non-ATPase 13) (hRpn13) (Rpn13 homolog)	ADRM1 GP110
9	Q15813	TBCE	No	Tubulin-specific chaperone E (Tubulin-folding cofactor E)	TBCE
9	Q15796	SMAD2 MADH2 MADR2	No	Mothers against decapentaplegic homolog 2 (MAD homolog 2) (Mothers against DPP homolog 2) (JV18-1) (Mad-related protein 2) (hMAD-2) (SMAD family member 2) (SMAD 2) (Smad2) (hSMAD2)	SMAD2 MADH2 MADR2
9	Q15746	MYLK MLCK MLCK1 MYLK1	No	Myosin light chain kinase, smooth muscle (MLCK) (smMLCK) (EC 2.7.11.18) (Kinase-related protein) (KRP) (Telokin) [Cleaved into: Myosin light chain kinase, smooth muscle, deglutamylated form]	MYLK MLCK MLCK1 MYLK1		0.00139	9.33e-05		0.000348	0.00061	0.000467	0.000173			0.00109	8.31e-05	0.00189	0.00102	0.000985	0.00242	0.00035	0.0028	0.000271	0.000106	2.51e-05	0.00173		0.00201	9.13e-05																			1.21e-05
9	Q15717	ELAVL1 HUR	No	ELAV-like protein 1 (Hu-antigen R) (HuR)	ELAVL1 HUR																																		0.000329
9	Q15654	TRIP6 OIP1	No	Thyroid receptor-interacting protein 6 (TR-interacting protein 6) (TRIP-6) (Opa-interacting protein 1) (OIP-1) (Zyxin-related protein 1) (ZRP-1)	TRIP6 OIP1
9	Q15582	TGFBI BIGH3	No	Transforming growth factor-beta-induced protein ig-h3 (Beta ig-h3) (Kerato-epithelin) (RGD-containing collagen-associated protein) (RGD-CAP)	TGFBI BIGH3	0.000323	0.000121	0.000633	0.000169		0.000229			0.000287	0.000217			0.000273		0.000117	0.000806		0.000178	0.000401	0.00039	0.000246	0.000743	0.000228	0.000192	0.000227		9.79e-05		1.6e-05		0.000288	0.000436	0.000117	0.00167	0.00105	0.000111	0.000801	0.000468	0.00157	0.000128	0.00117	0.000494	0.000807	0.00106
9	Q15477	SKIV2L DDX13 SKI2W SKIV2 W	No	Helicase SKI2W (Ski2) (EC 3.6.4.-) (Helicase-like protein) (HLP)	SKIV2L DDX13 SKI2W SKIV2 W
9	Q15459	SF3A1 SAP114	No	Splicing factor 3A subunit 1 (SF3a120) (Spliceosome-associated protein 114) (SAP 114)	SF3A1 SAP114																												1.24e-05
9	Q15435	PPP1R7 SDS22	No	Protein phosphatase 1 regulatory subunit 7 (Protein phosphatase 1 regulatory subunit 22)	PPP1R7 SDS22		0.000595									0.000326		0.000699	0.000511	0.000139	0.000487						0.000398		0.000783
9	Q15388	TOMM20 KIAA0016	No	Mitochondrial import receptor subunit TOM20 homolog (Mitochondrial 20 kDa outer membrane protein) (Outer mitochondrial membrane receptor Tom20)	TOMM20 KIAA0016
9	Q15382	RHEB RHEB2	No	GTP-binding protein Rheb (Ras homolog enriched in brain)	RHEB RHEB2																																											0.00337
9	Q15370	ELOB TCEB2	No	Elongin-B (EloB) (Elongin 18 kDa subunit) (RNA polymerase II transcription factor SIII subunit B) (SIII p18) (Transcription elongation factor B polypeptide 2)	ELOB TCEB2		0.00741				0.00221	0.00367	0.0013		6.04e-05	0.000855		0.01	0.00458	0.00493	0.00438	0.000639	0.00987	0.00102			0.00892		0.00431
9	Q15369	ELOC TCEB1	No	Elongin-C (EloC) (Elongin 15 kDa subunit) (RNA polymerase II transcription factor SIII subunit C) (SIII p15) (Transcription elongation factor B polypeptide 1)	ELOC TCEB1		0.00184			0.000209						0.000288		0.00227	0.00105		0.000442	0.000543	0.00256				0.00204		0.00112	0.000205
9	Q15365	PCBP1	No	Poly(rC)-binding protein 1 (Alpha-CP1) (Heterogeneous nuclear ribonucleoprotein E1) (hnRNP E1) (Nucleic acid-binding protein SUB2.3)	PCBP1	0.000204	0.01	0.000663	0.000125	0.00397	0.00736	0.00493	0.00267		0.00074	0.00947	0.000739	0.01	0.01	0.00786	0.01	0.00345	0.01	0.0022	0.00173	0.00076	0.01	0.000973	0.01	0.00159			0.000986
9	Q15334	LLGL1 DLG4 HUGL HUGL1	No	Lethal(2) giant larvae protein homolog 1 (LLGL) (DLG4) (Hugl-1) (Human homolog to the D-lgl gene protein)	LLGL1 DLG4 HUGL HUGL1																											2.77e-05	0.000948
9	Q15233	NONO NRB54	No	Non-POU domain-containing octamer-binding protein (NonO protein) (54 kDa nuclear RNA- and DNA-binding protein) (55 kDa nuclear protein) (DNA-binding p52/p100 complex, 52 kDa subunit) (NMT55) (p54(nrb)) (p54nrb)	NONO NRB54																												0.00705									0.0012
9	Q15185	PTGES3 P23 TEBP	No	Prostaglandin E synthase 3 (EC 5.3.99.3) (Cytosolic prostaglandin E2 synthase) (cPGES) (Hsp90 co-chaperone) (Progesterone receptor complex p23) (Telomerase-binding protein p23)	PTGES3 P23 TEBP		0.00804	0.000701	0.00022	0.00212	0.00283	0.00358	0.00119		0.000854	0.00446	0.000561	0.00592	0.00444	0.0025	0.00762	0.00346	0.00856	0.00153	0.000655	0.000425	0.00466	0.00131	0.00727	0.00162						0.000616
9	Q15172	PPP2R5A	No	Serine/threonine-protein phosphatase 2A 56 kDa regulatory subunit alpha isoform (PP2A B subunit isoform B'-alpha) (PP2A B subunit isoform B56-alpha) (PP2A B subunit isoform PR61-alpha) (PR61alpha) (PP2A B subunit isoform R5-alpha)	PPP2R5A
9	Q15113	PCOLCE PCPE1	No	Procollagen C-endopeptidase enhancer 1 (Procollagen COOH-terminal proteinase enhancer 1) (PCPE-1) (Procollagen C-proteinase enhancer 1) (Type 1 procollagen C-proteinase enhancer protein) (Type I procollagen COOH-terminal proteinase enhancer)	PCOLCE PCPE1
9	Q15102	PAFAH1B3 PAFAHG	No	Platelet-activating factor acetylhydrolase IB subunit alpha1 (EC 3.1.1.47) (PAF acetylhydrolase 29 kDa subunit) (PAF-AH 29 kDa subunit) (PAF-AH subunit gamma) (PAFAH subunit gamma)	PAFAH1B3 PAFAHG
9	Q15063	POSTN OSF2	No	Periostin (PN) (Osteoblast-specific factor 2) (OSF-2)	POSTN OSF2
9	Q15056	EIF4H KIAA0038 WBSCR1 WSCR1	No	Eukaryotic translation initiation factor 4H (eIF-4H) (Williams-Beuren syndrome chromosomal region 1 protein)	EIF4H KIAA0038 WBSCR1 WSCR1		0.000867			0.00052	0.000523					0.000782		0.00162	0.000953	0.000805	0.00117		0.000885	0.000336	0.000295		0.00112		0.000827	0.000299
9	Q15046	KARS1 KARS KIAA0070	No	Lysine--tRNA ligase (EC 2.7.7.-) (EC 6.1.1.6) (Lysyl-tRNA synthetase) (LysRS)	KARS1 KARS KIAA0070
9	Q15029	EFTUD2 KIAA0031 SNRP116	No	116 kDa U5 small nuclear ribonucleoprotein component (Elongation factor Tu GTP-binding domain-containing protein 2) (SNU114 homolog) (hSNU114) (U5 snRNP-specific protein, 116 kDa) (U5-116 kDa)	EFTUD2 KIAA0031 SNRP116																											0.000156							8.82e-05		1.88e-05
9	Q15020	SART3 KIAA0156 TIP110	No	Squamous cell carcinoma antigen recognized by T-cells 3 (SART-3) (Tat-interacting protein of 110 kDa) (Tip110) (p110 nuclear RNA-binding protein)	SART3 KIAA0156 TIP110																																					5.07e-05				0.000119
9	Q15019	SEPTIN2 DIFF6 KIAA0158 NEDD5 SEPT2	No	Septin-2 (Neural precursor cell expressed developmentally down-regulated protein 5) (NEDD-5)	SEPTIN2 DIFF6 KIAA0158 NEDD5 SEPT2	0.000114	0.02	0.000456	0.000245	0.00634	0.00682	0.00465	0.00174	8.24e-05	0.000613	0.01	0.000781	0.02	0.00808	0.01	0.01	0.00423	0.02	0.00391	0.00172	0.000893	0.01	0.00221	0.01	0.00247			0.000505
9	Q15018	ABRAXAS2 ABRO1 FAM175B KIAA0157	No	BRISC complex subunit Abraxas 2 (Abraxas brother protein 1) (Protein FAM175B)	ABRAXAS2 ABRO1 FAM175B KIAA0157
9	Q15008	PSMD6 KIAA0107 PFAAP4	No	26S proteasome non-ATPase regulatory subunit 6 (26S proteasome regulatory subunit RPN7) (26S proteasome regulatory subunit S10) (Breast cancer-associated protein SGA-113M) (Phosphonoformate immuno-associated protein 4) (Proteasome regulatory particle subu	PSMD6 KIAA0107 PFAAP4																											0.000197	0.0041									0.000131		9.17e-05	9.66e-05				0.00023
9	Q14914	PTGR1 LTB4DH	No	Prostaglandin reductase 1 (PRG-1) (15-oxoprostaglandin 13-reductase) (EC 1.3.1.48) (Dithiolethione-inducible gene 1 protein) (D3T-inducible gene 1 protein) (DIG-1) (Leukotriene B4 12-hydroxydehydrogenase) (NAD(P)H-dependent alkenal/one oxidoreductase) (EC	PTGR1 LTB4DH
9	Q14894	CRYM THBP	No	Ketimine reductase mu-crystallin (EC 1.5.1.25) (NADP-regulated thyroid-hormone-binding protein)	CRYM THBP																												0.00207
9	Q14839	CHD4	No	Chromodomain-helicase-DNA-binding protein 4 (CHD-4) (EC 3.6.4.12) (ATP-dependent helicase CHD4) (Mi-2 autoantigen 218 kDa protein) (Mi2-beta)	CHD4
9	Q14694	USP10 KIAA0190	No	Ubiquitin carboxyl-terminal hydrolase 10 (EC 3.4.19.12) (Deubiquitinating enzyme 10) (Ubiquitin thioesterase 10) (Ubiquitin-specific-processing protease 10)	USP10 KIAA0190
9	Q14683	SMC1A DXS423E KIAA0178 SB1.8 SMC1 SMC1L1	No	Structural maintenance of chromosomes protein 1A (SMC protein 1A) (SMC-1-alpha) (SMC-1A) (Sb1.8)	SMC1A DXS423E KIAA0178 SB1.8 SMC1 SMC1L1
9	Q14566	MCM6	No	DNA replication licensing factor MCM6 (EC 3.6.4.12) (p105MCM)	MCM6
9	Q14558	PRPSAP1	No	Phosphoribosyl pyrophosphate synthase-associated protein 1 (PRPP synthase-associated protein 1) (39 kDa phosphoribosypyrophosphate synthase-associated protein) (PAP39)	PRPSAP1
9	Q14498	RBM39 HCC1 RNPC2	No	RNA-binding protein 39 (CAPER alpha) (CAPERalpha) (Hepatocellular carcinoma protein 1) (RNA-binding motif protein 39) (RNA-binding region-containing protein 2) (Splicing factor HCC1)	RBM39 HCC1 RNPC2
9	Q14376	GALE	No	UDP-glucose 4-epimerase (EC 5.1.3.2) (Galactowaldenase) (UDP-N-acetylgalactosamine 4-epimerase) (UDP-GalNAc 4-epimerase) (UDP-N-acetylglucosamine 4-epimerase) (UDP-GlcNAc 4-epimerase) (EC 5.1.3.7) (UDP-galactose 4-epimerase)	GALE
9	Q14315	FLNC ABPL FLN2	No	Filamin-C (FLN-C) (FLNc) (ABP-280-like protein) (ABP-L) (Actin-binding-like protein) (Filamin-2) (Gamma-filamin)	FLNC ABPL FLN2		0.000195			8.34e-05	0.000135					0.000195		0.000328	0.000247	0.000227	0.000271		0.000322				0.000154		0.000283										3.47e-05					2.47e-05
9	Q14258	TRIM25 EFP RNF147 ZNF147	No	E3 ubiquitin/ISG15 ligase TRIM25 (EC 6.3.2.n3) (Estrogen-responsive finger protein) (RING finger protein 147) (RING-type E3 ubiquitin transferase) (EC 2.3.2.27) (RING-type E3 ubiquitin transferase TRIM25) (Tripartite motif-containing protein 25) (Ubiquiti	TRIM25 EFP RNF147 ZNF147											0.000302		0.000178	0.000423		9.5e-05		8.18e-05				0.000125								0.000131								0.000245
9	Q14240	EIF4A2 DDX2B EIF4F	No	Eukaryotic initiation factor 4A-II (eIF-4A-II) (eIF4A-II) (EC 3.6.4.13) (ATP-dependent RNA helicase eIF4A-2)	EIF4A2 DDX2B EIF4F																										0.00316		0.02				0.00014	0.000406
9	Q14204	DYNC1H1 DHC1 DNCH1 DNCL DNECL DYHC KIAA0325	No	Cytoplasmic dynein 1 heavy chain 1 (Cytoplasmic dynein heavy chain 1) (Dynein heavy chain, cytosolic)	DYNC1H1 DHC1 DNCH1 DNCL DNECL DYHC KIAA0325		5.38e-05			2.68e-06								0.000128		2.3e-05			0.000112				3.18e-05		2.35e-05		0.000245	0.000346	0.0012	0.000212			9.46e-05				5.79e-05	1.39e-05
9	Q14195	DPYSL3 CRMP4 DRP3 ULIP ULIP1	No	Dihydropyrimidinase-related protein 3 (DRP-3) (Collapsin response mediator protein 4) (CRMP-4) (Unc-33-like phosphoprotein 1) (ULIP-1)	DPYSL3 CRMP4 DRP3 ULIP ULIP1																																						0.000285
9	Q14192	FHL2 DRAL SLIM3	No	Four and a half LIM domains protein 2 (FHL-2) (LIM domain protein DRAL) (Skeletal muscle LIM-protein 3) (SLIM-3)	FHL2 DRAL SLIM3																																		0.000507	0.000348
9	Q14185	DOCK1	No	Dedicator of cytokinesis protein 1 (180 kDa protein downstream of CRK) (DOCK180)	DOCK1																																				7.83e-05					0.000144			0.000146
9	Q14166	TTLL12 KIAA0153	No	Tubulin--tyrosine ligase-like protein 12 (Inactive tubulin--tyrosine ligase-like protein 12)	TTLL12 KIAA0153																												0.0014
9	Q14161	GIT2 KIAA0148	No	ARF GTPase-activating protein GIT2 (ARF GAP GIT2) (Cool-interacting tyrosine-phosphorylated protein 2) (CAT-2) (CAT2) (G protein-coupled receptor kinase-interactor 2) (GRK-interacting protein 2)	GIT2 KIAA0148
9	Q14155	ARHGEF7 COOL1 KIAA0142 P85SPR PAK3BP PIXB Nbla10314	No	Rho guanine nucleotide exchange factor 7 (Beta-Pix) (COOL-1) (PAK-interacting exchange factor beta) (p85)	ARHGEF7 COOL1 KIAA0142 P85SPR PAK3BP PIXB Nbla10314
9	Q14152	EIF3A EIF3S10 KIAA0139	No	Eukaryotic translation initiation factor 3 subunit A (eIF3a) (Eukaryotic translation initiation factor 3 subunit 10) (eIF-3-theta) (eIF3 p167) (eIF3 p180) (eIF3 p185)	EIF3A EIF3S10 KIAA0139																3.06e-05		4.9e-05				2.64e-05
9	Q14139	UBE4A KIAA0126	No	Ubiquitin conjugation factor E4 A (EC 2.3.2.27) (RING-type E3 ubiquitin transferase E4 A)	UBE4A KIAA0126																																			0.000326
9	Q14112	NID2	No	Nidogen-2 (NID-2) (Osteonidogen)	NID2
9	Q14103	HNRNPD AUF1 HNRPD	No	Heterogeneous nuclear ribonucleoprotein D0 (hnRNP D0) (AU-rich element RNA-binding protein 1)	HNRNPD AUF1 HNRPD																												0.000495
9	Q13976	PRKG1 PRKG1B PRKGR1A PRKGR1B	No	cGMP-dependent protein kinase 1 (cGK 1) (cGK1) (EC 2.7.11.12) (cGMP-dependent protein kinase I) (cGKI)	PRKG1 PRKG1B PRKGR1A PRKGR1B
9	Q13838	DDX39B BAT1 UAP56	No	Spliceosome RNA helicase DDX39B (EC 3.6.4.13) (56 kDa U2AF65-associated protein) (ATP-dependent RNA helicase p47) (DEAD box protein UAP56) (HLA-B-associated transcript 1 protein)	DDX39B BAT1 UAP56
[truncated: 2,622 more rows]
[truncated: 61 more columns]

## Sheet: Table S2
Table S2. Proteins identified in the systematic review to be validated as extracellular vesicle proteins by immunogold electron microscopy.
[truncated: 48 more rows]

[truncated: 3 more sheets: Table S3, Table S4, Table S5]
